# Supplementary material for: Social contacts and the locations in which they occur as risk factors for influenza infection
Source: Proc Biol Sci. 2014 Aug 22;281(1789):20140709. doi: 10.1098/rspb.2014.0709 (PMC4100506; doi:10.1098/rspb.2014.0709)
Supplement: Dataset S1 [file rspb20140709supp2.csv]

id	ffold	age	child.present	district	contact.time.gte.60.min	contact.time.gte.60.max	contact.age.lte.5.min	contact.age.5.to.19.min	contact.age.20.to.64.min	contact.age.gte.65.min	contact.age.lte.5.max	contact.age.5.to.19.max	contact.age.20.to.64.max	contact.age.gte.65.max	location.min	location.max	contact.close.min	contact.close.max	contact.all.total.min	contact.all.total.max	contact.time.gte.10.min	contact.time.gte.30.min	contact.age.lte.19.min	contact.age.lt.65.min	contact.time.gte.10.max	contact.time.gte.30.max	contact.age.lte.19.max	contact.age.lt.65.max	contact.age.ave.min	contact.time.min.min	contact.age.ave.max	contact.time.min.max
S0900010	0	72.29842574	0	HK Island	9	9	0	0	4	6	0	0	4	6	4	4	1	1	10	10	9	9	0	4	9	9	0	4	47	54	47	54
S0900011	0	76.3449692	0	HK Island	1	1	0	0	0	3	0	0	0	3	2	3	0	0	3	3	1	1	0	0	1	1	0	0	65	20	65	20
S0900032	0	72.37782341	0	HK Island	3	4	0	1	5	1	0	2	5	1	4	6	3	4	7	8	3	3	1	6	4	4	2	7	24.42857143	25.71428571	22.125	30
S0900040	1	18.72142368	1	KLN East	3	3	0	23	2	2	0	23	2	2	3	3	0	0	27	27	27	3	23	25	27	3	23	25	11.40740741	15.55555556	11.40740741	15.55555556
S0900043	0	45.25393566	1	KLN East	8	8	0	1	11	7	0	1	11	7	2	3	12	13	19	19	18	8	1	12	18	8	1	12	35.84210526	30.52631579	35.84210526	30.52631579
S0900053	0	61.3798768	0	KLN East	0	0	0	0	122	0	0	0	122	0	3	4	0	100	122	122	1	0	0	122	1	0	0	122	20	0.081967213	20	0.081967213
S0900070	0	26.34907598	0	KLN East	33	33	0	0	35	0	0	0	35	0	3	3	5	5	35	35	33	33	0	35	33	33	0	35	20	56.57142857	20	56.57142857
S0900072	0	48.13689254	0	KLN East	1	1	0	2	9	0	0	2	9	0	3	4	2	2	11	11	4	2	2	11	4	2	2	11	17.45454545	10	17.45454545	10
S0900080	0	5.434482759	1	KLN East	24	24	0	2	2	0	0	2	2	0	2	2	3	3	24	24	24	24	2	4	24	24	2	4	13	60	13	60
S0900081	0	7.509924709	1	KLN East	8	8	0	2	3	4	0	2	3	4	2	3	3	3	9	9	8	8	2	5	8	8	2	5	36.88888889	53.33333333	36.88888889	53.33333333
S0900082	0	44.03285421	1	KLN East	3	3	0	2	3	0	0	2	4	0	2	2	3	3	5	6	3	3	2	5	3	3	2	6	14.4	36	15.33333333	30
S0900083	0	45.01574264	1	KLN East	18	18	0	3	18	0	0	3	18	0	5	6	5	5	21	21	20	20	3	21	20	20	3	21	18	54.28571429	18	54.28571429
S0900101	0	13.77138946	1	NT West	18	24	0	11	7	0	0	16	8	0	2	3	12	17	18	24	18	18	11	18	24	24	16	24	11.44444444	60	10.66666667	60
S0900102	0	47.03901437	1	NT West	5	5	0	2	3	0	0	2	3	0	3	3	5	5	5	5	5	5	2	5	5	5	2	5	14.4	60	14.4	60
S0900113	0	57.88911704	0	NT East	0	0	0	0	6	0	0	0	6	0	3	3	0	0	6	6	4	3	0	6	4	3	0	6	20	16.66666667	20	16.66666667
S0900120	0	43.90417522	0	NT East	1	1	0	0	2	0	0	0	2	0	2	2	1	1	2	2	1	1	0	2	1	1	0	2	20	30	20	30
S0900130	0	71.60301164	0	KLN West	0	0	0	0	1	5	0	0	1	5	2	2	0	0	6	6	6	6	0	1	6	6	0	1	57.5	30	57.5	30
S0900152	0	54.68035592	0	KLN West	35	35	0	0	52	20	0	0	52	20	3	11	0	0	72	72	47	35	0	52	47	35	0	52	32.5	30.83333333	32.5	30.83333333
S0900162	0	51.13483915	1	NT East	42	42	0	1	31	16	0	1	31	16	4	5	31	31	48	48	43	43	1	32	43	43	1	32	34.70833333	53.125	34.70833333	53.125
S0900172	1	48.7118412	1	NT East	0	0	0	2	5	0	0	2	5	0	2	2	2	2	7	7	5	5	2	7	5	5	2	7	16	21.42857143	16	21.42857143
S0900180	0	26.41478439	0	NT East	4	4	0	10	4	0	0	10	4	0	3	3	10	10	14	14	14	14	10	14	14	14	10	14	10	38.57142857	10	38.57142857
S0900192	0	46.74606434	1	NT West	14	14	0	14	0	0	0	14	0	0	3	3	14	14	14	14	14	14	14	14	14	14	14	14	6	60	6	60
S0900200	0	67.09103354	0	NT West	0	0	0	0	5	0	0	0	5	0	2	2	0	0	5	5	0	0	0	5	0	0	0	5	20	0	20	0
S0900210	0	12.08487337	1	KLN West	43	43	0	43	2	0	0	43	2	0	2	3	2	2	45	45	43	43	43	45	43	43	43	45	6.622222222	57.33333333	6.622222222	57.33333333
S0900211	0	48.7008898	1	KLN West	18	18	0	1	22	0	0	1	22	0	4	4	18	18	23	23	18	18	1	23	18	18	1	23	19.39130435	46.95652174	19.39130435	46.95652174
S0900212	0	49.54688569	1	KLN West	12	12	0	1	15	0	0	1	15	0	3	5	2	2	16	16	12	12	1	16	12	12	1	16	19.125	45	19.125	45
S0900213	0	50.25051335	1	KLN West	61	62	0	0	11	50	0	0	12	50	3	4	0	0	61	62	61	61	0	11	62	62	0	12	56.8852459	60	56.29032258	60
S0900220	1	19.45516769	0	NT East	0	0	0	0	6	0	0	0	6	0	5	6	0	1	6	6	0	0	0	6	0	0	0	6	20	0	20	0
S0900221	0	48.99110198	0	NT East	4	4	0	1	4	2	0	1	4	2	4	5	2	2	7	7	4	4	1	5	4	4	1	5	30.85714286	34.28571429	30.85714286	34.28571429
S0900243	0	39.10198494	0	KLN East	11	11	3	3	7	1	3	3	7	1	3	3	10	10	14	14	11	11	6	13	11	11	6	13	15.92857143	60	15.92857143	60
S0900244	0	40.35318275	0	KLN East	11	11	2	2	7	0	2	2	7	0	3	15	4	4	11	11	11	11	4	11	11	11	4	11	13.81818182	60	13.81818182	60
S0900246	0	68.76659822	0	KLN East	7	7	1	0	2	1	1	0	2	1	2	2	7	7	8	8	7	7	1	3	7	7	1	3	26.25	52.5	26.25	52.5
S0900251	0	52.95824778	0	NT East	2	2	0	0	17	0	0	0	17	0	4	4	0	0	17	17	2	2	0	17	2	2	0	17	20	7.058823529	20	7.058823529
S0900263	0	51.2936345	0	NT East	4	4	0	1	7	0	0	1	7	0	5	12	4	4	8	8	4	4	1	8	4	4	1	8	18.25	30	18.25	30
S0900264	0	55.4770705	0	NT East	7	7	0	3	7	0	0	3	7	0	4	5	2	2	10	10	7	7	3	10	7	7	3	10	15.8	42	15.8	42
S0900270	0	18.80903491	1	KLN West	4	8	0	1	2	0	0	2	6	0	3	12	5	10	6	14	6	5	1	3	13	11	2	8	15.33333333	46.66666667	16.5	42.14285714
S0900281	0	72.862423	0	KLN East	0	0	0	0	5	0	0	0	5	0	5	5	0	0	5	5	1	1	0	5	1	1	0	5	20	6	20	6
S0900291	0	21.66187543	0	NT West	2	2	0	1	1	0	0	1	1	0	1	1	0	0	2	2	2	2	1	2	2	2	1	2	13	60	13	60
S0900312	0	38.73237509	1	NT West	5	5	0	1	8	0	0	1	8	0	4	5	5	5	9	9	5	5	1	9	5	5	1	9	18.44444444	33.33333333	18.44444444	33.33333333
S0900331	0	32.65434634	1	NT East	3	3	0	0	6	1	0	0	6	1	3	3	0	0	7	7	6	6	0	6	6	6	0	6	26.42857143	38.57142857	26.42857143	38.57142857
S0900332	0	35.81382615	1	NT East	20	20	0	0	23	1	0	0	23	1	3	3	14	14	24	24	24	20	0	23	24	20	0	23	21.875	51.66666667	21.875	51.66666667
S0900341	0	53.2347707	0	NT East	0	0	0	0	8	0	0	0	8	0	5	5	0	0	8	8	4	2	0	8	4	2	0	8	20	10	20	10
S0900350	0	52.3559206	0	HK Island	6	6	0	0	27	0	0	0	29	0	5	8	1	1	27	29	16	14	0	27	16	14	0	29	20	22.96296296	20	21.37931034
S0900382	0	18.41752225	1	KLN West	1	1	0	2	23	0	0	2	23	0	3	3	4	4	25	25	5	5	2	25	5	5	2	25	18.88	7.2	18.88	7.2
S0900390	0	21.19917864	0	KLN East	0	0	0	0	14	2	0	0	14	2	2	4	12	12	16	16	0	0	0	14	0	0	0	14	25.625	0	25.625	0
S0900391	0	24.12046543	0	KLN East	16	16	0	0	18	0	0	0	18	0	2	2	5	5	18	18	18	17	0	18	18	17	0	18	20	55.55555556	20	55.55555556
S0900392	0	46.39561944	0	KLN East	2	2	0	0	6	0	0	0	6	0	4	4	1	1	6	6	4	3	0	6	4	3	0	6	20	26.66666667	20	26.66666667
S0900393	0	46.74606434	0	KLN East	6	6	0	0	1	5	0	0	1	5	1	2	0	0	6	6	6	6	0	1	6	6	0	1	57.5	60	57.5	60
S0900400	0	41.35797399	0	KLN East	16	16	0	0	16	0	0	0	16	0	3	3	8	8	16	16	16	16	0	16	16	16	0	16	20	60	20	60
S0900420	0	18.6146475	1	KLN East	11	11	0	11	9	0	0	11	9	0	4	5	6	6	20	20	20	11	11	20	20	11	11	20	12.3	37.5	12.3	37.5
S0900421	0	43.35386721	1	KLN East	1	1	0	0	8	0	0	0	8	0	3	3	1	1	8	8	8	1	0	8	8	1	0	8	20	16.25	20	16.25
S0900422	0	45.86721424	1	KLN East	19	19	0	0	20	0	0	0	20	0	3	3	1	1	20	20	20	19	0	20	20	19	0	20	20	57.5	20	57.5
S0900431	0	50.49965777	0	KLN West	6	6	0	0	6	0	0	0	6	0	2	2	6	6	6	6	6	6	0	6	6	6	0	6	20	60	20	60
S0900441	0	62.7871321	0	KLN West	11	11	0	0	12	0	0	0	12	0	3	4	0	0	12	12	11	11	0	12	11	11	0	12	20	55	20	55
S0900452	0	58.17932923	0	KLN East	1	1	0	0	6	0	0	0	6	0	2	2	0	0	6	6	2	2	0	6	2	2	0	6	20	15	20	15
S0900453	0	58.25051335	0	KLN East	7	7	0	0	10	0	0	0	10	0	4	4	1	1	10	10	8	8	0	10	8	8	0	10	20	45	20	45
S0900472	0	68.3613963	0	HK Island	1	1	0	0	0	1	0	0	0	1	1	1	1	1	1	1	1	1	0	0	1	1	0	0	65	60	65	60
S0900473	0	69.70568104	0	HK Island	1	1	0	0	0	1	0	0	0	1	1	1	1	1	1	1	1	1	0	0	1	1	0	0	65	60	65	60
S0900483	0	26.2477755	1	NT East	3	3	1	0	3	0	1	0	3	0	2	2	4	4	4	4	4	4	1	4	4	4	1	4	15	52.5	15	52.5
S0900484	0	35.6605065	1	NT East	9	9	1	0	8	1	1	0	8	1	2	3	8	8	10	10	9	9	1	9	9	9	1	9	22.5	54	22.5	54
S0900510	1	14.70773443	1	NT East	12	14	0	7	6	0	0	8	7	0	2	3	8	9	13	15	13	12	7	13	15	14	8	15	12.46153846	56.15384615	12.53333333	56.66666667
S0900511	0	17.08145106	1	NT East	35	36	0	9	3	0	0	10	3	0	4	6	35	36	37	38	37	35	9	12	38	36	10	13	9.5	57.2972973	9.230769231	57.36842105
S0900512	0	47.68788501	1	NT East	3	3	0	2	4	0	0	2	4	0	3	3	2	2	6	6	4	4	2	6	4	4	2	6	15.33333333	42	15.33333333	42
S0900520	1	18.57631759	1	HK Island	4	4	0	0	4	0	0	0	4	0	1	1	3	3	4	4	4	4	0	4	4	4	0	4	20	60	20	60
S0900522	0	50.59000684	1	HK Island	24	44	0	0	24	0	0	0	44	0	3	3	0	44	24	44	24	24	0	24	44	44	0	44	20	60	20	60
S0900523	0	51.53730322	1	HK Island	24	24	0	0	24	0	0	0	24	0	2	2	1	1	24	24	24	24	0	24	24	24	0	24	20	60	20	60
S0900530	0	53.0403833	0	KLN East	0	0	0	1	2	1	0	1	2	1	3	3	0	0	4	4	0	0	1	3	0	0	1	3	27.75	0	27.75	0
S0900540	0	53.33880903	0	NT East	1	1	0	0	6	0	0	0	6	0	3	4	0	0	6	6	1	1	0	6	1	1	0	6	20	10	20	10
S0900550	0	16.85968515	1	NT East	15	15	0	8	10	0	0	8	10	0	3	6	11	11	18	18	15	15	8	18	15	15	8	18	13.77777778	50	13.77777778	50
S0900551	0	19.96988364	1	NT East	3	3	0	3	2	0	0	3	2	0	3	3	2	2	5	5	3	3	3	5	3	3	3	5	11.6	36	11.6	36
S0900552	0	47.97809719	1	NT East	0	0	0	2	8	0	0	2	8	0	6	6	7	7	11	11	1	0	2	10	1	0	2	10	17.2	2.5	17.2	2.5
S0900553	0	49.5742642	1	NT East	3	3	0	2	1	0	0	2	1	0	1	1	3	3	3	3	3	3	2	3	3	3	2	3	10.66666667	60	10.66666667	60
S0900565	0	67.93976728	1	NT East	4	4	1	0	3	0	1	0	3	0	2	2	4	4	5	5	4	4	1	4	4	4	1	4	15	48	15	48
S0900570	0	24.08761123	0	NT West	8	8	0	0	10	0	0	0	10	0	2	3	9	9	10	10	9	9	0	10	9	9	0	10	20	51	20	51
S0900580	0	46.70225873	0	NT West	10	10	0	0	22	0	0	0	22	0	4	5	2	2	22	22	21	20	0	22	21	20	0	22	20	43.33333333	20	43.33333333
S0900581	0	49.86173854	0	NT West	16	16	0	0	16	0	0	0	16	0	2	2	1	1	16	16	16	16	0	16	16	16	0	16	20	60	20	60
S0900600	0	54.2696783	0	HK Island	11	11	0	0	15	0	0	0	15	0	4	7	4	4	15	15	11	11	0	15	11	11	0	15	20	47.14285714	20	47.14285714
S0900601	0	56.04106776	0	HK Island	5	5	2	0	11	1	2	0	11	1	3	10	7	7	14	14	14	11	2	13	14	11	2	13	20.35714286	36.42857143	20.35714286	36.42857143
S0900613	0	42.75701574	1	KLN West	0	0	1	1	1	1	1	1	1	1	1	1	2	2	4	4	3	2	2	3	3	2	2	3	22.75	17.5	22.75	17.5
S0900623	0	52.39151266	0	HK Island	1	1	0	0	9	0	0	0	9	0	9	10	1	1	9	9	2	1	0	9	2	1	0	9	20	8.75	20	8.75
S0900624	0	58.6036961	0	HK Island	1	1	0	0	8	0	0	0	9	0	5	6	0	0	8	9	6	1	0	8	7	1	0	9	20	13.75	20	13.33333333
S0900633	0	58.55715264	0	NT East	1	1	0	0	6	0	0	0	6	0	6	6	1	3	8	8	3	3	0	6	3	3	0	6	20	15	20	15
S0900643	0	53.2347707	1	HK Island	3	3	0	1	8	0	0	1	8	0	5	5	3	3	9	9	3	3	1	9	3	3	1	9	18.44444444	20	18.44444444	20
S0900650	0	29.84531143	0	KLN West	2	2	0	1	5	0	0	1	5	0	4	6	0	0	6	6	2	2	1	6	2	2	1	6	17.66666667	24	17.66666667	24
S0900660	0	20.09856263	0	KLN East	11	12	0	3	8	1	0	4	8	1	3	4	10	11	12	13	12	11	3	11	13	12	4	12	20.25	55.83333333	19.15384615	56.15384615
S0900662	0	48.75564682	0	KLN East	8	8	0	1	9	0	0	1	9	0	5	5	3	3	10	10	8	8	1	10	8	8	1	10	18.6	48	18.6	48
S0900670	0	18.75427789	1	KLN East	29	29	0	29	2	0	0	29	2	0	2	3	0	0	31	31	31	29	29	31	31	29	29	31	6.903225806	56.77419355	6.903225806	56.77419355
S0900691	0	19.00342231	1	NT East	4	4	0	3	3	0	0	4	3	0	3	3	3	3	6	7	4	4	3	6	4	4	4	7	13	40	12	34.28571429
S0900701	0	66.9705681	0	NT East	0	0	0	0	7	1	0	0	7	1	5	6	0	0	8	8	4	0	0	7	4	0	0	7	25.625	5	25.625	5
S0900710	0	52.78028747	0	NT East	36	36	0	7	29	0	0	7	29	0	3	3	7	7	36	36	36	36	7	36	36	36	7	36	17.27777778	60	17.27777778	60
S0900711	0	53.57152635	0	NT East	4	4	0	0	4	0	0	0	4	0	2	3	1	1	4	4	4	4	0	4	4	4	0	4	20	60	20	60
S0900720	1	11.06091718	1	NT West	7	7	0	7	3	0	0	7	3	0	2	3	7	7	10	10	10	9	7	10	10	9	7	10	10.2	49	10.2	49
S0900721	0	15.67967146	1	NT West	13	13	0	11	2	0	0	11	2	0	2	2	13	13	13	13	13	13	11	13	13	13	11	13	8.153846154	60	8.153846154	60
S0900722	0	46.69130732	1	NT West	5	5	0	2	6	0	0	2	6	0	5	6	3	3	8	8	5	5	2	8	5	5	2	8	16.5	37.5	16.5	37.5
S0900723	0	50.91307324	1	NT West	3	3	0	2	2	0	0	2	2	0	2	2	3	3	4	4	4	4	2	4	4	4	2	4	13	52.5	13	52.5
S0900731	0	43.84394251	0	HK Island	1	1	0	0	5	0	0	0	5	0	5	5	0	0	5	5	1	1	0	5	1	1	0	5	20	12	20	12
S0900743	0	59.27994524	0	NT West	13	13	0	0	26	0	0	0	26	0	4	6	12	12	26	26	13	13	0	26	13	13	0	26	20	48.75	20	48.75
S0900750	0	50.2642026	0	NT East	1	1	0	0	5	0	0	0	5	0	2	2	5	5	5	5	1	1	0	5	1	1	0	5	20	12	20	12
S0900751	0	53.33607118	0	NT East	7	7	0	0	8	1	0	0	8	1	3	3	1	1	9	9	9	7	0	8	9	7	0	8	25	48.88888889	25	48.88888889
S0900760	1	6.107586207	1	NT East	5	5	0	4	2	0	0	4	2	0	2	3	6	6	6	6	6	6	4	6	6	6	4	6	10.66666667	55	10.66666667	55
S0900761	0	32.65708419	1	NT East	3	3	0	1	4	0	0	1	4	0	4	4	2	2	5	5	3	3	1	5	3	3	1	5	17.2	36	17.2	36
S0900762	0	41.37166324	1	NT East	2	2	1	1	4	0	1	1	4	0	3	3	2	2	6	6	3	2	2	6	3	2	2	6	14.33333333	21.66666667	14.33333333	21.66666667
S0900781	0	72.88158795	0	HK Island	4	4	0	0	9	1	0	0	9	1	5	5	0	0	10	10	9	5	0	9	9	5	0	9	24.5	31	24.5	31
S0900800	0	62.46406571	0	NT East	11	11	0	0	12	1	0	0	12	1	3	4	2	2	13	13	12	11	0	12	12	11	0	12	23.46153846	51.53846154	23.46153846	51.53846154
S0900810	1	13.99589322	1	NT West	60	60	0	58	9	0	0	58	9	0	4	6	20	20	67	67	60	60	58	67	60	60	58	67	7.880597015	53.73134328	7.880597015	53.73134328
S0900811	0	51.07734428	1	NT West	0	0	0	1	5	0	0	1	5	0	4	5	2	2	6	6	2	0	1	6	2	0	1	6	17.66666667	3.333333333	17.66666667	3.333333333
S0900812	0	52.183436	1	NT West	3	3	0	1	6	0	0	1	6	0	3	4	1	1	7	7	4	4	1	7	4	4	1	7	18	30	18	30
S0900820	0	21.20465435	0	NT West	3	3	0	0	4	0	0	0	4	0	2	2	0	0	4	4	4	4	0	4	4	4	0	4	20	52.5	20	52.5
S0900830	0	22.90212183	0	HK Island	4	4	0	0	7	0	0	0	7	0	2	5	1	1	7	7	4	4	0	7	4	4	0	7	20	34.28571429	20	34.28571429
S0900840	0	35.67967146	0	NT West	9	10	0	0	12	0	0	0	13	0	3	6	1	2	12	13	12	9	0	12	13	10	0	13	20	47.5	20	48.46153846
S0900853	0	65.71663244	0	NT East	1	1	0	0	1	0	0	0	1	0	1	1	0	0	1	1	1	1	0	1	1	1	0	1	20	60	20	60
S0900860	0	61.57700205	0	KLN West	8	8	0	0	6	2	0	0	6	2	4	7	1	1	10	10	8	8	0	6	8	8	0	6	31.25	48	31.25	48
S0900892	0	46.95687885	1	HK Island	5	5	0	4	6	0	0	4	6	0	5	6	0	0	10	10	7	7	4	10	7	7	4	10	14.4	36	14.4	36
S0900902	1	51.87405886	1	KLN East	1	1	0	2	0	0	0	2	0	0	2	2	2	2	2	2	2	2	2	2	2	2	2	2	6	45	6	45
S0900920	0	49.76865161	0	NT West	1	1	0	2	0	0	0	2	0	0	2	2	0	0	2	2	2	2	2	2	2	2	2	2	6	45	6	45
S0900932	1	39.44147844	1	NT East	4	4	6	0	7	0	8	0	9	0	2	5	8	10	13	17	13	4	6	13	17	4	8	17	10.76923077	25.38461538	10.58823529	21.76470588
S0900933	0	44.78302533	1	NT East	163	163	2	0	163	0	2	0	163	0	3	4	3	3	165	165	164	163	2	165	164	163	2	165	19.75757576	59.33333333	19.75757576	59.33333333
S0900941	0	66.50513347	0	KLN West	1	1	0	0	1	1	0	0	1	1	2	2	1	1	2	2	2	2	0	1	2	2	0	1	42.5	45	42.5	45
S0900951	0	18.01779603	1	NT West	36	36	0	33	5	0	0	33	5	0	3	5	25	25	38	38	36	36	33	38	36	36	33	38	7.842105263	56.84210526	7.842105263	56.84210526
S0900953	0	51.55373032	1	NT West	1	1	0	1	13	0	0	1	13	0	4	5	2	2	14	14	12	12	1	14	12	12	1	14	19	30	19	30
S0900954	0	52.45448323	1	NT West	3	3	0	2	8	0	0	2	8	0	6	6	1	1	10	10	3	3	2	10	3	3	2	10	17.2	18	17.2	18
S0900960	0	11.55920602	1	NT West	3	3	0	0	3	0	0	0	3	0	1	1	1	1	3	3	3	3	0	3	3	3	0	3	20	60	20	60
S0900961	0	38.23134839	1	NT West	1	1	0	1	3	0	0	3	4	0	3	4	2	2	4	7	1	1	1	4	3	2	3	7	16.5	15	14	14.28571429
S0900990	0	62.64750171	0	NT West	2	2	0	0	11	1	0	0	11	1	11	11	1	1	12	12	2	2	0	11	2	2	0	11	23.75	60	23.75	60
S0901002	0	48.45722108	0	NT West	6	6	0	1	7	0	0	1	7	0	5	5	5	6	11	11	6	6	1	8	6	6	1	8	18.25	32.72727273	18.25	32.72727273
S0901012	0	65.44284736	0	HK Island	5	5	0	0	13	1	0	0	13	1	6	12	1	1	14	14	11	8	0	13	11	8	0	13	23.21428571	30	23.21428571	30
S0901021	0	54.45037645	0	NT West	0	0	0	0	1	1	0	0	1	1	1	1	0	0	2	2	2	0	0	1	2	0	0	1	42.5	10	42.5	10
S0901030	0	43.00342231	0	KLN West	0	0	0	0	52	0	0	0	52	0	3	4	52	52	52	52	0	0	0	52	0	0	0	52	20	0	20	0
S0901031	0	46.37097878	0	KLN West	1	1	0	0	2	1	0	0	2	1	1	2	52	52	52	52	52	52	0	2	52	52	0	2	35	30.57692308	35	30.57692308
S0901041	0	62.81724846	0	HK Island	2	2	0	0	4	1	0	0	4	1	5	8	1	1	5	5	2	2	0	4	2	2	0	4	29	24	29	24
S0901042	0	64.90349076	0	HK Island	5	5	0	0	12	0	0	0	12	0	1	5	1	1	12	12	5	5	0	12	5	5	0	12	20	25	20	25
S0901051	1	6.460689655	1	NT East	5	5	1	1	3	0	1	1	3	0	2	2	5	5	5	5	5	5	2	5	5	5	2	5	13.2	60	13.2	60
S0901053	0	36.38877481	1	NT East	5	5	1	2	3	0	1	2	3	0	3	3	5	5	6	6	5	5	3	6	5	5	3	6	12	50	12	50
S0901060	0	44.13141684	0	HK Island	1	2	0	0	13	1	0	0	17	2	5	9	2	3	14	19	5	1	0	13	7	2	0	17	23.21428571	7.692307692	24.73684211	9.444444444
S0901061	0	50.83641342	0	HK Island	2	2	0	0	12	1	0	0	12	1	5	7	3	3	13	13	13	8	0	12	13	8	0	12	23.46153846	26.92307692	23.46153846	26.92307692
S0901070	0	25.94661191	0	NT East	0	0	0	0	23	0	0	0	23	0	4	5	3	3	23	23	0	0	0	23	0	0	0	23	20	0	20	0
S0901071	0	27.09924709	0	NT East	5	5	0	0	25	1	0	0	25	1	3	3	5	5	26	26	5	5	0	25	5	5	0	25	21.73076923	11.53846154	21.73076923	11.53846154
S0901072	0	57.29226557	0	NT East	20	20	0	0	21	1	0	0	21	1	4	5	19	19	22	22	22	20	0	21	22	20	0	21	22.04545455	55.45454545	22.04545455	55.45454545
S0901073	0	65.24024641	0	NT East	4	4	0	0	28	1	0	0	28	1	5	6	0	0	29	29	27	24	0	28	27	24	0	28	21.55172414	30	21.55172414	30
S0901081	0	78.68035592	0	KLN East	1	1	0	0	3	8	0	0	3	8	6	6	3	3	11	11	4	3	0	3	4	3	0	3	52.72727273	11.81818182	52.72727273	11.81818182
S0901090	0	41.8973306	0	NT East	12	12	0	41	18	0	1	42	40	1	7	11	55	121	61	138	56	12	41	59	66	12	43	83	10.27118644	19.01639344	13.29761905	9.84375
S0901091	0	73.53319644	0	NT East	1	1	0	0	3	1	0	0	3	1	3	4	1	1	4	4	4	3	0	3	4	3	0	3	31.25	32.5	31.25	32.5
S0901092	0	79.07460643	0	NT East	2	2	0	0	1	1	0	0	1	1	1	1	0	0	2	2	2	2	0	1	2	2	0	1	42.5	60	42.5	60
S0901102	0	46.19849418	1	NT West	10	10	1	2	16	0	1	2	16	0	3	4	5	5	19	19	13	13	3	19	13	13	3	19	17.47368421	36.31578947	17.47368421	36.31578947
S0901113	0	51.21697467	1	KLN West	4	4	0	1	6	0	0	1	6	0	3	3	0	0	7	7	4	4	1	7	4	4	1	7	18	34.28571429	18	34.28571429
S0901114	0	53.11704312	1	KLN West	4	4	0	1	4	0	0	1	4	0	2	3	2	2	5	5	4	4	1	5	4	4	1	5	17.2	48	17.2	48
S0901121	0	32.24914442	0	KLN East	0	0	0	0	6	0	0	0	7	0	3	7	4	4	6	7	0	0	0	6	0	0	0	7	20	0	20	0
S0901122	0	52.65434634	0	KLN East	0	0	0	0	5	0	0	0	5	0	5	12	2	2	5	5	0	0	0	5	0	0	0	5	20	0	20	0
S0901123	0	58.61190965	0	KLN East	3	3	0	0	13	0	0	0	13	0	3	3	3	3	13	13	3	3	0	13	3	3	0	13	20	13.84615385	20	13.84615385
S0901130	1	10.89390828	1	NT East	21	21	6	23	9	0	6	23	9	0	6	13	25	25	38	38	25	24	29	38	25	24	29	38	8.368421053	36.75675676	8.368421053	36.75675676
S0901131	1	16.58863792	1	NT East	33	33	0	31	2	0	0	31	2	0	2	6	33	33	33	33	33	33	31	33	33	33	31	33	6.848484848	60	6.848484848	60
S0901132	0	46.20396988	1	NT East	7	7	0	2	12	0	0	2	12	0	3	6	3	3	14	14	14	7	2	14	14	7	2	14	18	35	18	35
S0901133	0	48.7118412	1	NT East	4	4	0	2	2	0	0	2	2	0	1	1	3	3	4	4	4	4	2	4	4	4	2	4	13	60	13	60
S0901140	0	60.65160849	0	NT East	13	13	2	4	6	1	2	4	6	1	3	3	2	2	13	13	13	13	6	12	13	13	6	12	16.07692308	60	16.07692308	60
S0901141	0	66.63381246	0	NT East	13	13	2	4	7	0	2	4	7	0	2	8	6	6	13	13	13	13	6	13	13	13	6	13	12.61538462	60	12.61538462	60
S0901150	0	61.27857632	0	KLN West	0	0	0	0	4	1	0	0	4	1	5	5	0	0	5	5	2	1	0	4	2	1	0	4	29	8	29	8
S0901160	0	9.136551724	1	NT West	2	2	0	7	8	0	0	7	8	0	3	4	10	10	15	15	10	9	7	15	10	9	7	15	13.46666667	22.66666667	13.46666667	22.66666667
S0901161	0	31.87405886	1	NT West	10	10	0	1	12	0	0	1	12	0	5	6	3	3	13	13	11	10	1	13	11	10	1	13	18.92307692	46.92307692	18.92307692	46.92307692
S0901172	0	50.41478439	0	NT West	0	0	0	0	21	6	0	0	21	6	5	8	8	9	28	28	3	1	0	21	3	1	0	21	30	1.785714286	30	1.785714286
S0901173	0	71.15126626	0	NT West	4	4	0	0	4	3	0	0	4	3	3	3	0	0	7	7	6	6	0	4	6	6	0	4	39.28571429	42.85714286	39.28571429	42.85714286
S0901174	0	82.86896552	0	NT West	0	0	0	0	7	1	0	0	7	1	3	6	2	2	8	8	0	0	0	7	0	0	0	7	25.625	0	25.625	0
S0901180	1	26.41752225	0	NT East	1	1	0	0	9	0	0	0	9	0	4	6	1	1	9	9	1	1	0	9	1	1	0	9	20	6.666666667	20	6.666666667
S0901191	0	41.97125257	1	KLN East	42	42	0	1	49	0	0	1	49	0	6	6	41	41	50	50	42	42	1	50	42	42	1	50	19.72	50.4	19.72	50.4
S0901201	0	51.86310746	0	NT West	6	6	0	0	39	2	0	0	39	2	3	6	1	1	41	41	6	6	0	39	6	6	0	39	22.19512195	8.780487805	22.19512195	8.780487805
S0901211	0	58.60643395	0	NT East	0	0	0	0	78	0	0	0	78	0	3	4	2	2	78	78	76	76	0	78	76	76	0	78	20	29.23076923	20	29.23076923
S0901221	0	37.68651608	0	NT East	0	0	0	0	2	1	0	0	2	1	1	1	0	0	3	3	0	0	0	2	0	0	0	2	35	0	35	0
S0901230	0	37.58795346	0	KLN East	78	78	0	70	8	0	0	70	8	0	1	2	10	10	78	78	78	78	70	78	78	78	70	78	7.435897436	60	7.435897436	60
S0901240	0	18.98973306	1	NT East	1	2	0	2	2	0	0	3	2	0	4	5	2	2	4	5	1	1	2	4	2	2	3	5	13	15	11.6	24
S0901241	0	50.49144422	1	NT East	7	7	0	3	3	0	0	3	3	0	3	6	3	4	7	7	7	7	3	6	7	7	3	6	13	60	13	60
S0901242	0	51.75359343	1	NT East	10	10	0	1	11	0	0	1	11	0	4	5	0	0	15	15	12	11	1	12	12	11	1	12	18.83333333	53.33333333	18.83333333	53.33333333
S0901272	0	55.54551677	0	NT East	2	2	0	0	4	0	0	0	4	0	3	3	0	0	4	4	2	2	0	4	2	2	0	4	20	30	20	30
S0901286	0	75.27994524	1	KLN West	0	0	1	1	4	1	1	1	4	1	7	9	3	3	9	9	0	0	2	6	0	0	2	6	21.57142857	0	21.57142857	0
S0901290	0	20.75564682	0	NT West	5	5	0	0	6	0	0	0	6	0	2	2	0	0	6	6	6	5	0	6	6	5	0	6	20	51.66666667	20	51.66666667
S0901291	0	40.53114305	0	NT West	21	21	0	0	39	2	0	0	39	2	3	3	1	1	41	41	41	41	0	39	41	41	0	39	22.19512195	45.36585366	22.19512195	45.36585366
S0901292	0	45.07871321	0	NT West	6	6	0	3	4	0	0	3	4	0	4	4	2	2	7	7	6	6	3	7	6	6	3	7	14	51.42857143	14	51.42857143
S0901300	0	27.43326489	0	KLN East	15	15	0	0	15	0	0	0	15	0	2	3	0	0	15	15	15	15	0	15	15	15	0	15	20	60	20	60
S0901311	0	34.2532512	1	NT West	17	18	1	0	22	0	2	0	22	0	4	6	6	7	23	24	18	18	1	23	19	19	2	24	19.13043478	45.65217391	18.33333333	46.25
S0901330	0	22.36276523	0	KLN East	2	2	0	0	10	0	0	0	10	0	4	4	2	2	10	10	10	6	0	10	10	6	0	10	20	28	20	28
S0901340	0	15.52361396	1	KLN East	9	9	0	7	2	0	0	7	2	0	3	4	8	9	10	10	9	9	7	9	9	9	7	9	9.111111111	54	9.111111111	54
S0901341	0	19.84394251	1	KLN East	17	17	0	2	16	0	0	2	16	0	4	5	15	15	18	18	17	17	2	18	17	17	2	18	18.44444444	56.66666667	18.44444444	56.66666667
S0901342	0	22.48870637	1	KLN East	0	0	0	2	1	0	0	2	1	0	1	1	3	3	3	3	3	0	2	3	3	0	2	3	10.66666667	10	10.66666667	10
S0901343	0	48.06844627	1	KLN East	0	0	0	2	207	0	0	2	207	0	4	5	1	1	209	209	0	0	2	209	0	0	2	209	19.86602871	0	19.86602871	0
S0901360	0	56.44079398	0	NT West	0	0	0	0	4	0	0	0	4	0	4	4	1	1	4	4	2	2	0	4	2	2	0	4	20	15	20	15
S0901361	0	65.50581793	0	NT West	1	1	0	0	308	0	0	0	509	0	3	3	1	1	308	509	1	1	0	308	1	1	0	509	20	0.194805195	20	0.117878193
S0901372	0	53.65639973	1	NT West	13	13	0	0	17	0	0	0	17	0	7	9	1	1	17	17	13	13	0	17	13	13	0	17	20	45.88235294	20	45.88235294
S0901373	0	61.04312115	1	NT West	2	2	0	0	3	0	0	0	3	0	1	1	0	0	3	3	2	2	0	3	2	2	0	3	20	60	20	60
S0901380	0	18.20670773	1	NT East	22	22	0	15	9	0	0	15	9	0	4	5	16	16	24	24	22	22	15	24	22	22	15	24	11.25	55	11.25	55
S0901381	0	46.64476386	1	NT East	2	2	0	1	4	0	0	1	4	0	2	4	2	2	5	5	3	2	1	5	3	2	1	5	17.2	43.33333333	17.2	43.33333333
S0901382	1	49.56057495	1	NT East	252	252	0	6	236	10	0	6	236	10	2	3	0	0	252	252	252	252	6	242	252	252	6	242	21.45238095	60	21.45238095	60
S0901393	0	47.35660507	1	NT East	1	1	0	3	4	1	0	3	4	1	5	5	2	2	8	8	4	2	3	7	4	2	3	7	20.375	13.75	20.375	13.75
S0901400	0	48.38056126	0	NT West	30	30	0	0	36	0	0	0	36	0	5	6	0	0	36	36	31	31	0	36	31	31	0	36	20	50.83333333	20	50.83333333
S0901411	0	39.98631075	1	NT West	0	0	0	1	4	0	0	1	4	0	2	3	3	3	5	5	3	3	1	5	3	3	1	5	17.2	18	17.2	18
S0901412	0	46.08898015	1	NT West	1	1	0	1	2	0	0	1	2	0	1	1	2	2	3	3	2	1	1	3	2	1	1	3	15.33333333	23.33333333	15.33333333	23.33333333
S0901422	0	50.6255989	1	HK Island	3	3	0	1	4	0	0	1	4	0	3	3	3	3	5	5	3	3	1	5	3	3	1	5	17.2	36	17.2	36
S0901423	0	55.1211499	1	HK Island	3	3	0	1	5	0	0	1	5	0	4	4	3	4	7	7	5	3	1	6	5	3	1	6	17.66666667	28.57142857	17.66666667	28.57142857
S0901431	1	14.1026694	1	NT East	10	10	0	7	2	1	0	7	2	1	2	2	9	9	10	10	10	10	7	9	10	10	7	9	14.7	60	14.7	60
S0901434	0	64.0164271	1	NT East	0	0	0	2	4	0	0	2	4	0	3	3	2	2	6	6	4	0	2	6	4	0	2	6	15.33333333	6.666666667	15.33333333	6.666666667
S0901450	0	12.45995893	1	KLN East	70	70	0	60	9	2	0	60	9	2	2	3	2	2	71	71	71	71	60	69	71	71	60	69	9.436619718	59.57746479	9.436619718	59.57746479
S0901451	0	43.05817933	1	KLN East	7	7	0	1	7	2	0	1	7	2	3	3	1	1	10	10	10	9	1	8	10	9	1	8	27.6	49	27.6	49
S0901452	0	69.93839836	1	KLN East	2	3	0	0	3	0	0	0	4	0	2	2	0	0	3	4	3	2	0	3	4	3	0	4	20	43.33333333	20	47.5
S0901480	1	11.81930185	1	HK Island	14	16	0	9	8	0	0	10	9	0	2	3	1	2	17	19	16	14	9	17	18	16	10	19	12.58823529	50.58823529	12.63157895	51.57894737
S0901481	0	14.80629706	1	HK Island	13	13	0	11	5	0	0	11	5	0	3	4	5	5	16	16	13	13	11	16	13	13	11	16	10.375	48.75	10.375	48.75
S0901482	0	46.75154004	1	HK Island	10	10	0	2	18	0	0	2	18	0	3	3	3	3	20	20	20	20	2	20	20	20	2	20	18.6	45	18.6	45
S0901483	0	60.16427105	1	HK Island	3	3	0	2	6	1	0	2	6	1	6	6	1	1	9	9	3	3	2	8	3	3	2	8	21.88888889	20	21.88888889	20
S0901500	1	8.443531828	1	KLN West	2	2	0	1	2	0	0	1	2	0	2	3	3	3	3	3	2	2	1	3	2	2	1	3	15.33333333	40	15.33333333	40
S0901502	0	46.56810404	1	KLN West	1	1	0	2	4	1	0	2	4	1	4	4	0	3	7	7	1	1	2	6	1	1	2	6	22.42857143	15	22.42857143	15
S0901510	0	51.10472279	0	HK Island	10	10	0	0	10	0	0	0	10	0	1	1	0	0	10	10	10	10	0	10	10	10	0	10	20	60	20	60
S0901522	0	47.41136208	1	NT East	5	5	0	2	6	0	0	2	7	0	3	5	5	5	8	9	5	5	2	8	5	5	2	9	16.5	37.5	16.88888889	33.33333333
S0901532	0	49.65913758	0	NT West	3	3	0	0	5	0	0	0	5	0	2	3	1	1	5	5	4	3	0	5	4	3	0	5	20	38	20	38
S0901541	0	55.65776865	0	HK Island	6	6	0	0	7	0	0	0	7	0	3	5	0	0	7	7	6	6	0	7	6	6	0	7	20	51.42857143	20	51.42857143
S0901551	1	45.81793292	1	NT East	8	8	0	1	7	0	0	1	7	0	3	4	2	2	8	8	8	8	1	8	8	8	1	8	18.25	60	18.25	60
S0901552	0	53.19917864	1	NT East	8	8	0	1	7	0	0	1	7	0	3	6	8	8	8	8	8	8	1	8	8	8	1	8	18.25	60	18.25	60
S0901561	0	59.98083504	0	NT East	1	1	0	0	2	0	0	0	2	0	1	1	2	2	2	2	1	1	0	2	1	1	0	2	20	30	20	30
S0901562	0	60.80219028	0	NT East	3	3	0	1	4	1	0	1	4	1	4	6	0	0	7	7	7	4	1	5	7	4	1	5	25.16666667	34.28571429	25.16666667	34.28571429
S0901574	0	43.00889802	1	KLN West	22	22	2	2	21	1	2	2	21	1	4	5	5	5	26	26	24	24	4	25	24	24	4	25	19.11538462	53.07692308	19.11538462	53.07692308
S0901581	0	65.56057495	1	KLN East	7	8	0	1	6	3	0	1	6	4	5	5	1	7	10	11	7	7	1	7	8	8	1	7	32.1	42	35.09090909	43.63636364
S0901582	0	66.2477755	1	KLN East	2	2	0	1	1	0	0	1	1	0	1	1	2	2	2	2	2	2	1	2	2	2	1	2	13	60	13	60
S0901613	0	48.73648186	1	NT East	7	7	0	1	16	1	0	1	16	1	9	15	4	4	18	18	8	7	1	17	8	7	1	17	21.72222222	23.88888889	21.72222222	23.88888889
S0901621	0	43.4880219	1	NT West	1	1	0	1	5	0	0	1	5	0	5	5	1	1	6	6	2	2	1	6	2	2	1	6	17.66666667	15	17.66666667	15
S0901631	0	73.59890486	0	NT East	0	0	0	0	4	1	0	0	4	1	3	3	2	2	5	5	1	0	0	4	1	0	0	4	29	2	29	2
S0901652	0	75.47980835	0	KLN East	0	0	0	0	4	0	0	0	5	0	3	3	0	0	4	5	2	2	0	4	3	3	0	5	20	15	20	18
S0901661	0	34.07255305	0	HK Island	3	3	0	0	3	0	0	0	3	0	2	2	0	0	3	3	3	3	0	3	3	3	0	3	20	60	20	60
S0901662	0	59.71526352	0	HK Island	1	1	0	0	4	0	0	0	4	0	2	2	0	0	4	4	4	4	0	4	4	4	0	4	20	37.5	20	37.5
S0901671	0	59.83025325	0	NT West	2	2	0	0	4	1	0	0	4	1	4	4	1	1	5	5	2	2	0	4	2	2	0	4	29	24	29	24
S0901672	0	61.15537303	0	NT West	1	1	0	0	2	0	0	0	2	0	2	2	1	1	2	2	1	1	0	2	1	1	0	2	20	30	20	30
S0901690	0	23.00889802	0	NT East	43	43	0	0	43	0	0	0	43	0	3	3	42	42	43	43	43	43	0	43	43	43	0	43	20	60	20	60
S0901710	0	15.08281999	1	HK Island	29	29	0	26	3	0	0	26	3	0	2	3	27	27	29	29	29	29	26	29	29	29	26	29	7.448275862	60	7.448275862	60
S0901712	0	45.53867214	1	HK Island	5	5	1	2	2	0	1	2	2	0	2	3	4	4	5	5	5	5	3	5	5	5	3	5	10.4	60	10.4	60
S0901721	0	75.21971253	0	KLN West	2	2	0	0	4	1	0	0	4	1	3	4	0	0	5	5	2	2	0	4	2	2	0	4	29	24	29	24
S0901730	0	36.12867899	0	KLN East	20	20	0	0	24	0	0	0	24	0	2	2	20	20	24	24	24	24	0	24	24	24	0	24	20	55	20	55
S0901740	0	66.66940452	0	HK Island	10	10	0	0	11	1	0	0	11	1	3	9	2	2	12	12	11	10	0	11	11	10	0	11	23.75	50.83333333	23.75	50.83333333
S0901752	0	45.86721424	1	HK Island	2	2	0	1	1	0	0	2	1	0	2	2	0	0	2	3	2	2	1	2	2	2	2	3	13	60	10.66666667	40
S0901772	0	45.0403833	1	NT East	7	7	0	2	7	0	0	2	7	0	4	6	3	3	9	9	8	7	2	9	8	7	2	9	16.88888889	47.77777778	16.88888889	47.77777778
S0901781	0	32.02464066	1	NT East	8	8	1	2	10	0	1	2	10	0	5	7	4	4	13	13	10	8	3	13	10	8	3	13	16.30769231	38.46153846	16.30769231	38.46153846
S0901790	0	26.74332649	0	KLN West	7	7	0	0	8	0	0	0	8	0	2	2	0	0	8	8	7	7	0	8	7	7	0	8	20	52.5	20	52.5
S0901791	0	39.82477755	0	KLN West	2	2	0	0	2	0	0	0	2	0	1	1	2	2	2	2	2	2	0	2	2	2	0	2	20	60	20	60
S0901792	0	55.6495551	0	KLN West	1	1	0	0	39	0	0	0	39	0	3	4	1	1	39	39	5	5	0	39	5	5	0	39	20	4.615384615	20	4.615384615
S0901811	0	24.22724162	0	KLN West	128	128	0	120	9	0	0	120	9	0	3	4	7	7	129	129	128	128	120	129	128	128	120	129	6.976744186	59.53488372	6.976744186	59.53488372
S0901812	0	51.68788501	0	KLN West	2	2	0	0	6	0	0	0	6	0	5	5	0	0	6	6	3	3	0	6	3	3	0	6	20	25	20	25
S0901813	0	62.09445585	0	KLN West	3	3	0	0	3	0	0	0	3	0	1	1	3	3	3	3	3	3	0	3	3	3	0	3	20	60	20	60
S0901821	0	44.10677618	1	NT East	2	2	0	1	6	0	0	1	6	0	6	6	2	2	7	7	2	2	1	7	2	2	1	7	18	20	18	20
S0901830	0	17.8973306	1	NT West	6	6	1	0	7	0	1	0	7	0	3	8	3	3	8	8	6	6	1	8	6	6	1	8	17.5	45	17.5	45
S0901831	0	49.43737166	1	NT West	11	11	0	0	15	0	0	0	16	0	3	3	0	0	15	16	11	11	0	15	11	11	0	16	20	44	20	41.25
S0901832	0	57.36892539	1	NT West	1	1	0	0	2	0	0	0	2	0	2	2	0	0	2	2	1	1	0	2	1	1	0	2	20	30	20	30
S0901844	1	54.01232033	0	KLN East	9	9	0	0	10	0	0	0	10	0	4	5	1	2	11	11	9	9	0	10	9	9	0	10	20	49.09090909	20	49.09090909
S0901860	0	17.45379877	1	NT West	2	2	0	1	1	0	0	1	1	0	1	1	0	0	2	2	2	2	1	2	2	2	1	2	13	60	13	60
S0901862	0	50.48596851	1	NT West	17	17	0	2	2	15	0	2	2	15	4	4	15	15	19	19	17	17	2	4	17	17	2	4	54.05263158	53.68421053	54.05263158	53.68421053
S0901870	0	52.49828884	0	NT West	37	38	0	0	11	61	0	0	12	61	4	9	61	61	72	73	68	37	0	11	69	38	0	12	58.125	35.13888889	57.60273973	35.47945205
S0901881	0	62.69404517	0	NT East	1	1	0	0	1	2	0	0	1	2	2	2	0	0	3	3	1	1	0	1	1	1	0	1	50	20	50	20
S0901882	0	71.05270363	0	NT East	2	2	0	0	2	0	0	0	2	0	1	1	1	1	2	2	2	2	0	2	2	2	0	2	20	60	20	60
S0901890	0	52.94729637	0	NT East	2	2	0	0	2	0	0	0	2	0	2	2	2	2	2	2	2	2	0	2	2	2	0	2	20	60	20	60
S0901891	0	53.27583847	0	NT East	13	13	0	0	13	0	0	0	13	0	2	2	1	1	13	13	13	13	0	13	13	13	0	13	20	60	20	60
S0901900	0	70.83641342	0	KLN East	4	4	1	0	4	1	1	0	4	2	5	5	1	1	7	8	5	4	1	5	5	4	1	5	24.16666667	35.71428571	30	31.25
S0901901	0	78.03148528	0	KLN East	4	4	1	0	2	7	1	0	2	9	4	4	1	1	11	13	11	11	1	3	13	13	1	3	49.5	40.90909091	52.08333333	39.23076923
S0901910	1	12.21081451	1	KLN West	22	22	0	22	7	0	0	22	7	0	3	4	10	10	29	29	22	22	22	29	22	22	22	29	9.379310345	45.51724138	9.379310345	45.51724138
S0901911	1	46.66940452	1	KLN West	4	4	0	1	3	2	0	1	3	2	3	5	4	4	6	6	5	5	1	4	5	5	1	4	32.66666667	45	32.66666667	45
S0901912	1	49.9137577	1	KLN West	5	5	0	1	18	0	0	1	18	0	6	7	2	2	19	19	17	6	1	19	17	6	1	19	19.26315789	23.15789474	19.26315789	23.15789474
S0901921	0	23.06091718	0	NT East	0	0	0	0	4	0	0	0	4	0	2	2	2	2	4	4	4	2	0	4	4	2	0	4	20	20	20	20
S0901922	0	23.4715948	0	NT East	2	2	0	0	4	0	0	0	4	0	1	1	0	0	4	4	4	2	0	4	4	2	0	4	20	35	20	35
S0901924	0	55.49897331	0	NT East	11	13	0	0	13	0	0	0	15	0	3	3	0	0	13	15	11	11	0	13	13	13	0	15	20	50.76923077	20	52
S0901930	0	69.49212868	0	KLN West	75	75	0	1	38	66	0	1	38	66	3	7	0	0	105	105	102	102	1	39	102	102	1	39	48.15238095	50.57142857	48.15238095	50.57142857
S0901940	0	47.03353867	0	HK Island	16	16	0	0	15	1	0	0	15	1	2	2	1	1	16	16	16	16	0	15	16	16	0	15	22.8125	60	22.8125	60
S0901982	0	46.13552361	0	NT East	0	0	0	0	5	0	0	0	5	0	3	4	0	0	5	5	2	0	0	5	2	0	0	5	20	4	20	4
S0901992	0	43.6550308	1	KLN East	2	2	0	2	0	0	0	2	0	0	1	1	1	1	2	2	2	2	2	2	2	2	2	2	6	60	6	60
S0902000	0	21.06502396	0	KLN West	4	4	0	0	6	0	0	0	6	0	5	7	2	2	6	6	4	4	0	6	4	4	0	6	20	48	20	48
S0902020	0	48.23545517	0	KLN East	2	2	0	0	4	3	0	0	4	3	4	4	1	1	7	7	5	2	0	4	5	2	0	4	39.28571429	21.42857143	39.28571429	21.42857143
S0902021	0	50.02874743	0	KLN East	2	2	0	0	5	7	0	0	5	7	5	8	9	9	12	12	12	4	0	5	12	4	0	5	46.25	21.66666667	46.25	21.66666667
S0902040	0	48.54483231	0	KLN West	5	5	0	1	2	2	0	1	2	2	1	1	1	1	5	5	5	5	1	3	5	5	1	3	35.2	60	35.2	60
S0902050	0	26.48870637	0	KLN East	2	2	0	0	3	0	0	0	3	0	2	2	1	1	3	3	3	3	0	3	3	3	0	3	20	50	20	50
S0902051	0	49.86173854	0	KLN East	38	38	15	0	28	0	15	0	28	0	7	9	0	0	43	43	39	39	15	43	39	39	15	43	13.02325581	53.72093023	13.02325581	53.72093023
S0902062	0	44.10130048	1	KLN East	2	2	0	1	14	0	0	3	14	0	4	7	12	14	15	17	2	2	1	15	4	2	3	17	19.06666667	24	17.52941176	20
S0902063	0	47.86310746	1	KLN East	14	14	0	12	7	0	0	12	7	0	6	10	15	15	19	19	15	14	12	19	15	14	12	19	11.15789474	44.73684211	11.15789474	44.73684211
S0902071	0	47.35386721	1	HK Island	3	4	0	1	6	1	0	2	6	1	7	9	2	7	8	9	3	3	1	7	4	4	2	8	23.875	22.5	21.88888889	26.66666667
S0902083	0	40.85968515	1	HK Island	7	7	0	2	6	0	0	2	6	0	3	3	2	2	8	8	7	7	2	8	7	7	2	8	16.5	52.5	16.5	52.5
S0902090	0	22.69952088	0	NT West	1	1	0	0	46	20	0	0	47	20	4	7	51	51	66	67	66	5	0	46	67	5	0	47	33.63636364	11.96969697	33.43283582	11.94029851
S0902091	0	25.52772074	0	NT West	38	38	0	0	46	0	0	0	46	0	3	6	24	24	46	46	38	38	0	46	38	38	0	46	20	60	20	60
S0902093	0	52.71457906	0	NT West	3	3	0	0	8	0	0	0	8	0	6	6	4	4	8	8	4	4	0	8	4	4	0	8	20	52.5	20	52.5
S0902102	0	24.15331964	1	NT East	4	4	0	2	2	0	0	2	2	0	1	1	4	4	4	4	4	4	2	4	4	4	2	4	13	60	13	60
S0902103	0	52.18617385	1	NT East	4	4	0	2	3	0	0	2	3	0	2	2	4	4	5	5	5	5	2	5	5	5	2	5	14.4	54	14.4	54
S0902104	0	52.3394935	1	NT East	17	17	0	0	17	0	0	0	17	0	2	2	0	0	17	17	17	17	0	17	17	17	0	17	20	60	20	60
S0902120	0	47.35386721	0	KLN East	7	7	0	0	9	0	0	0	9	0	5	5	1	1	9	9	8	7	0	9	8	7	0	9	20	47.77777778	20	47.77777778
S0902121	1	49.34702259	0	KLN East	1	1	0	0	2	0	0	0	2	0	3	3	1	1	2	2	1	1	0	2	1	1	0	2	20	30	20	30
S0902140	0	10.23956194	1	NT East	9	9	0	7	6	0	0	7	7	0	2	3	8	8	13	14	13	9	7	13	14	9	7	14	12.46153846	44.61538462	13	42.14285714
S0902141	1	12.5229295	1	NT East	42	42	0	41	3	0	0	41	3	0	3	3	7	7	44	44	42	42	41	44	42	42	41	44	6.954545455	57.27272727	6.954545455	57.27272727
S0902142	0	44.31759069	1	NT East	4	4	0	2	6	0	0	2	6	0	5	5	2	2	8	8	4	4	2	8	4	4	2	8	16.5	30	16.5	30
S0902143	0	46.4421629	1	NT East	1	1	0	2	2	0	0	2	2	0	2	2	1	1	4	4	3	3	2	4	3	3	2	4	13	30	13	30
S0902150	0	55.50992471	0	NT East	7	7	0	0	7	0	0	0	7	0	3	3	0	0	7	7	7	7	0	7	7	7	0	7	20	60	20	60
S0902151	0	60.90075291	0	NT East	1	1	0	0	4	0	0	0	4	0	3	3	1	1	4	4	1	1	0	4	1	1	0	4	20	15	20	15
S0902183	1	49.13620808	1	KLN West	5	5	0	3	4	0	0	3	4	0	4	4	0	0	7	7	5	5	3	7	5	5	3	7	14	42.85714286	14	42.85714286
S0902191	0	51.25804244	1	KLN East	16	16	0	0	19	0	0	0	19	0	7	8	0	0	19	19	17	17	0	19	17	17	0	19	20	52.10526316	20	52.10526316
S0902192	0	49.37713895	1	KLN East	1	1	0	0	3	0	0	0	3	0	2	3	0	0	3	3	1	1	0	3	1	1	0	3	20	20	20	20
S0902210	0	59.02532512	0	NT West	0	0	4	0	0	4	4	0	0	4	6	8	2	2	8	8	8	7	4	4	8	7	4	4	32.5	27.5	32.5	27.5
S0902211	0	64.29568789	0	NT West	8	8	0	0	12	0	0	0	12	0	4	5	1	1	12	12	8	8	0	12	8	8	0	12	20	43.63636364	20	43.63636364
S0902220	1	4.544832307	1	NT East	1	1	42	1	3	0	42	1	4	0	2	3	46	47	46	47	1	1	43	46	1	1	43	47	1.434782609	60	1.829787234	60
S0902221	1	8.637241379	1	NT East	17	17	1	13	3	0	1	13	3	0	2	3	10	10	17	17	17	17	14	17	17	17	14	17	8.117647059	60	8.117647059	60
S0902222	0	37.62902122	1	NT East	18	18	1	1	18	0	1	1	18	0	3	3	19	19	20	20	19	19	2	20	19	19	2	20	18.3	55.5	18.3	55.5
S0902223	1	44.74743326	1	NT East	23	23	1	1	21	0	1	1	21	0	2	2	3	3	23	23	23	23	2	23	23	23	2	23	18.52173913	60	18.52173913	60
S0902240	0	52.91991786	0	NT West	1	1	0	0	1	0	0	0	1	0	1	1	1	1	1	1	1	1	0	1	1	1	0	1	20	60	20	60
S0902241	0	61.5742642	0	NT West	1	1	0	0	1	1	0	0	1	1	2	2	0	0	2	2	2	2	0	1	2	2	0	1	42.5	45	42.5	45
S0902261	0	39.20328542	1	KLN East	1	1	0	1	2	0	0	1	2	0	2	2	1	1	3	3	2	2	1	3	2	2	1	3	15.33333333	45	15.33333333	45
S0902282	1	25.33880903	0	KLN West	25	25	7	7	13	0	7	7	13	0	2	3	15	15	28	28	28	28	14	27	28	28	14	27	11.18518519	56.78571429	11.18518519	56.78571429
S0902292	0	54.45585216	0	KLN East	14	14	0	0	14	1	0	0	14	1	3	4	4	4	15	15	14	14	0	14	14	14	0	14	23	56	23	56
S0902300	0	11.01711157	1	NT West	4	4	0	2	2	0	0	2	2	0	2	2	2	2	4	4	4	4	2	4	4	4	2	4	13	60	13	60
S0902301	1	13.5797399	1	NT West	19	19	0	25	5	0	0	25	5	0	4	7	28	28	30	30	26	19	25	30	26	19	25	30	8.333333333	40.33333333	8.333333333	40.33333333
S0902302	1	19.23613963	1	NT West	34	34	0	25	9	1	0	25	9	1	5	7	5	5	35	35	34	34	25	34	34	34	25	34	11.28571429	58.28571429	11.28571429	58.28571429
S0902303	0	36.7008898	1	NT West	5	5	0	3	4	0	0	3	4	0	3	3	4	4	7	7	6	5	3	7	6	5	3	7	14	44.28571429	14	44.28571429
S0902310	0	40.66255989	0	NT East	1	1	0	0	4	0	0	0	4	0	4	4	1	1	4	4	1	1	0	4	1	1	0	4	20	15	20	15
S0902321	0	28.31485284	0	KLN East	23	23	0	0	28	0	0	0	28	0	3	4	2	2	28	28	28	23	0	28	28	23	0	28	20	51.07142857	20	51.07142857
S0902330	0	54.74058864	0	NT East	6	6	1	0	4	1	1	0	4	1	2	3	2	2	6	6	6	6	1	5	6	6	1	5	24.16666667	60	24.16666667	60
S0902340	0	21.82067077	0	NT East	3	3	0	0	10	2	0	0	10	2	5	9	8	8	12	12	8	3	0	10	8	3	0	10	27.5	19.16666667	27.5	19.16666667
S0902350	0	18.51334702	1	KLN West	5	5	0	0	6	0	0	0	6	0	2	2	5	5	6	6	5	5	0	6	5	5	0	6	20	50	20	50
S0902352	0	21.82067077	1	KLN West	0	0	0	2	3	0	0	2	3	0	1	1	4	4	5	5	0	0	2	5	0	0	2	5	14.4	0	14.4	0
S0902361	0	19.20602327	1	NT West	1	1	0	1	3	0	0	1	3	0	1	1	0	0	4	4	4	4	1	4	4	4	1	4	16.5	37.5	16.5	37.5
S0902362	0	25.62902122	1	NT West	17	17	0	11	17	0	0	11	17	0	2	3	10	10	28	28	27	17	11	28	27	17	11	28	14.5	40	14.5	40
S0902372	0	56.73100616	0	NT West	2	2	0	0	8	0	0	0	8	0	5	5	2	2	8	8	2	2	0	8	2	2	0	8	20	15	20	15
S0902400	0	56.65160849	0	KLN West	30	30	0	30	16	0	0	30	16	0	1	4	10	26	46	46	40	30	30	46	40	30	30	46	10.86956522	41.30434783	10.86956522	41.30434783
S0902410	1	35.88227242	0	KLN East	5	5	1	1	4	1	1	1	4	1	3	8	2	2	7	7	5	5	2	6	5	5	2	6	21.57142857	42.85714286	21.57142857	42.85714286
S0902421	1	20.61601643	1	NT West	55	55	0	0	56	0	0	0	56	0	3	5	15	15	56	56	55	55	0	56	55	55	0	56	20	58.92857143	20	58.92857143
S0902430	0	47.96714579	0	NT West	0	0	0	0	1	0	0	0	1	0	1	1	0	0	1	1	0	0	0	1	0	0	0	1	20	0	20	0
S0902452	0	39.99726215	1	NT West	2	2	1	0	7	0	1	0	7	0	3	3	3	3	8	8	8	8	1	8	8	8	1	8	17.5	37.5	17.5	37.5
S0902470	0	61.81793292	0	HK Island	1	1	0	0	3	1	0	0	3	1	1	2	1	1	4	4	1	1	0	3	1	1	0	3	31.25	15	31.25	15
S0902480	0	38.65571526	0	HK Island	2	2	0	0	4	1	0	0	4	1	2	3	1	1	5	5	3	2	0	4	3	2	0	4	29	26	29	26
S0902481	0	63.68240931	0	HK Island	15	15	0	0	27	1	0	0	27	1	5	6	13	13	28	28	15	15	0	27	15	15	0	27	21.60714286	32.14285714	21.60714286	32.14285714
S0902501	0	54.24503765	0	KLN East	2	2	0	0	7	0	0	0	7	0	6	6	0	0	7	7	2	2	0	7	2	2	0	7	20	17.14285714	20	17.14285714
S0902502	0	57.33880903	0	KLN East	4	4	0	0	7	0	0	0	7	0	3	4	1	1	7	7	7	7	0	7	7	7	0	7	20	47.14285714	20	47.14285714
S0902512	0	56.71457906	0	HK Island	5	5	0	0	6	0	0	0	6	0	3	3	6	6	6	6	6	5	0	6	6	5	0	6	20	51.66666667	20	51.66666667
S0902521	0	44.46817248	1	NT East	5	5	0	1	4	3	0	1	4	3	3	8	5	5	8	8	7	7	1	5	7	7	1	5	35.125	45	35.125	45
S0902530	0	20.93908282	0	NT West	7	7	0	0	11	0	0	0	12	0	2	3	0	0	11	12	11	7	0	11	12	7	0	12	20	41.81818182	20	39.16666667
S0902531	0	47.40314853	0	NT West	12	12	0	0	12	0	0	0	12	0	2	2	0	0	12	12	12	12	0	12	12	12	0	12	20	60	20	60
S0902541	0	67.99726215	0	KLN East	31	31	0	0	31	0	0	0	31	0	2	2	1	1	31	31	31	31	0	31	31	31	0	31	20	60	20	60
S0902554	0	50.73237509	1	KLN East	3	3	0	1	3	4	0	1	3	4	5	6	5	5	8	8	6	6	1	4	6	6	1	4	40.75	33.75	40.75	33.75
S0902563	0	69.57152635	1	HK Island	2	2	1	0	2	1	1	0	2	1	2	3	1	1	4	4	2	2	1	3	2	2	1	3	26.25	30	26.25	30
S0902570	0	49.96030116	0	KLN East	15	15	0	0	17	0	0	0	17	0	2	2	0	0	17	17	17	17	0	17	17	17	0	17	20	56.47058824	20	56.47058824
S0902571	0	52.92539357	0	KLN East	11	11	0	0	11	0	0	0	11	0	2	2	1	1	11	11	11	11	0	11	11	11	0	11	20	60	20	60
S0902580	0	28.28747433	0	KLN East	3	3	0	0	3	0	0	0	3	0	1	1	0	0	3	3	3	3	0	3	3	3	0	3	20	60	20	60
S0902581	0	29.91101985	0	KLN East	4	4	0	0	4	0	0	0	4	0	2	2	0	0	4	4	4	4	0	4	4	4	0	4	20	60	20	60
S0902582	0	51.89869952	0	KLN East	0	0	0	0	5	0	0	0	5	0	1	1	0	0	5	5	0	0	0	5	0	0	0	5	20	0	20	0
S0902583	0	57.98767967	0	KLN East	4	4	0	0	6	0	0	0	6	0	3	3	3	3	6	6	4	4	0	6	4	4	0	6	20	40	20	40
S0902591	0	47.26625599	0	NT West	2	2	0	0	4	0	0	0	4	0	4	4	2	2	4	4	3	2	0	4	3	2	0	4	20	32.5	20	32.5
S0902592	0	49.7522245	0	NT West	1	1	0	0	134	0	0	0	145	0	10	11	60	71	134	145	119	96	0	134	129	106	0	145	20	23.43283582	20	23.72413793
S0902620	0	56.89253936	0	NT East	1	1	0	0	2	1	0	0	2	1	3	3	0	0	3	3	1	1	0	2	1	1	0	2	35	20	35	20
S0902630	0	71.33470226	0	HK Island	0	0	0	0	1	1	0	0	1	1	2	2	0	0	2	2	1	0	0	1	1	0	0	1	42.5	5	42.5	5
S0902642	0	25.24024641	1	KLN West	23	23	0	0	22	1	0	0	22	1	2	2	23	23	23	23	23	23	0	22	23	23	0	22	21.95652174	60	21.95652174	60
S0902643	0	50.5982204	1	KLN West	3	3	0	0	3	0	0	0	3	0	1	1	2	2	3	3	3	3	0	3	3	3	0	3	20	60	20	60
S0902644	0	65.44832307	1	KLN West	6	6	0	0	6	0	0	0	6	0	3	3	3	3	6	6	6	6	0	6	6	6	0	6	20	60	20	60
S0902650	0	19.59753593	0	KLN East	2	2	0	2	5	0	0	2	5	0	1	1	4	4	7	7	7	7	2	7	7	7	2	7	16	38.57142857	16	38.57142857
S0902672	0	44.24366872	1	KLN East	2	2	0	2	3	1	0	2	3	1	4	4	2	2	6	6	4	2	2	5	4	2	2	5	22.83333333	23.33333333	22.83333333	23.33333333
S0902690	0	64.76112252	0	NT East	1	1	0	0	5	3	0	0	5	3	6	7	1	1	16	16	11	11	0	5	11	11	0	5	36.875	22.5	36.875	22.5
S0902691	0	75.49897331	0	NT East	1	1	0	0	2	3	0	0	2	3	3	4	1	1	13	13	11	11	0	2	11	11	0	2	47	27.69230769	47	27.69230769
S0902700	0	56.82135524	0	HK Island	11	11	0	0	10	1	0	0	10	1	2	2	1	1	11	11	11	11	0	10	11	11	0	10	24.09090909	60	24.09090909	60
S0902701	0	65.31964408	0	HK Island	1	1	0	0	2	0	0	0	2	0	2	2	1	1	2	2	1	1	0	2	1	1	0	2	20	30	20	30
S0902722	0	68.6954141	0	HK Island	6	6	0	0	4	2	0	0	4	2	3	5	1	1	6	6	6	6	0	4	6	6	0	4	35	60	35	60
S0902730	0	70.50513347	0	KLN West	1	1	0	0	4	1	0	0	4	1	3	3	0	0	5	5	4	1	0	4	4	1	0	4	29	18	29	18
S0902731	0	72.01368925	0	KLN West	3	3	0	2	1	3	0	2	1	3	2	5	3	3	6	6	3	3	2	3	3	3	2	3	37.83333333	30	37.83333333	30
S0902741	0	28.8733744	0	NT East	5	5	0	0	6	0	0	0	6	0	2	2	0	0	6	6	6	6	0	6	6	6	0	6	20	55	20	55
S0902742	0	51.02258727	0	NT East	3	3	0	0	6	0	0	0	6	0	4	4	0	0	6	6	3	3	0	6	3	3	0	6	20	30	20	30
S0902743	0	54.34086242	0	NT East	16	16	0	0	20	0	0	0	20	0	3	4	7	7	20	20	18	16	0	20	18	16	0	20	20	49	20	49
S0902750	0	7.299310345	1	HK Island	2	2	0	25	2	0	0	25	2	0	3	3	27	27	27	27	27	27	25	27	27	27	25	27	7.037037037	32.22222222	7.037037037	32.22222222
S0902752	1	11.84941821	1	HK Island	39	39	0	38	1	0	0	38	1	0	2	2	39	39	39	39	39	39	38	39	39	39	38	39	6.358974359	60	6.358974359	60
S0902753	0	46.43394935	1	HK Island	11	12	0	2	12	0	0	3	12	0	4	4	1	2	14	15	12	12	2	14	13	13	3	15	18	49.28571429	17.2	50
S0902761	0	52.22724162	0	NT East	2	3	0	0	2	0	0	0	3	0	2	3	1	1	2	3	2	2	0	2	3	3	0	3	20	60	20	60
S0902773	0	54.80629706	0	HK Island	4	4	0	0	7	0	0	0	7	0	4	4	1	1	7	7	4	4	0	7	4	4	0	7	20	34.28571429	20	34.28571429
S0902774	0	56.7118412	0	HK Island	4	4	0	0	6	0	0	0	6	0	3	3	1	1	6	6	4	4	0	6	4	4	0	6	20	40	20	40
S0902781	0	52.03011636	0	HK Island	1	1	0	0	66	0	0	0	67	0	4	5	1	1	66	67	22	21	0	66	22	21	0	67	20	10.15151515	20	10
S0902790	0	70.75154004	0	NT East	4	4	0	0	1	5	0	0	1	5	3	4	1	1	6	6	5	5	0	1	5	5	0	1	57.5	45	57.5	45
S0902791	0	71.94250513	0	NT East	2	2	0	0	2	1	0	0	2	1	2	2	0	0	3	3	2	2	0	2	2	2	0	2	35	40	35	40
S0902810	0	55.02806297	0	NT East	39	39	0	0	40	0	0	0	40	0	4	5	11	11	40	40	39	39	0	40	39	39	0	40	20	58.5	20	58.5
S0902811	0	56.55304586	0	NT East	1	1	0	0	7	0	0	0	7	0	5	5	1	1	7	7	1	1	0	7	1	1	0	7	20	8.571428571	20	8.571428571
S0902843	0	45.01026694	1	KLN East	3	3	0	3	5	0	0	3	5	0	5	6	4	4	8	8	3	3	3	8	3	3	3	8	14.75	22.5	14.75	22.5
S0902851	0	37.81793292	1	KLN East	4	4	1	0	3	1	1	0	3	1	2	2	4	4	5	5	5	5	1	4	5	5	1	4	25	54	25	54
S0902860	1	45.02121834	0	KLN West	31	31	0	0	33	0	0	0	33	0	4	4	1	1	33	33	31	31	0	33	31	31	0	33	20	56.36363636	20	56.36363636
S0902861	0	46.02600958	0	KLN West	1	1	0	0	12	0	0	0	12	0	4	6	0	0	12	12	9	1	0	12	9	1	0	12	20	11.66666667	20	11.66666667
S0902870	0	33.77686516	0	KLN West	1	2	0	0	1	0	0	0	2	0	2	2	1	2	1	2	1	1	0	1	2	2	0	2	20	60	20	60
S0902871	0	51.86310746	0	KLN West	4	4	0	0	2	2	0	0	2	2	2	2	1	1	4	4	4	4	0	2	4	4	0	2	42.5	60	42.5	60
S0902872	0	72.83778234	0	KLN West	2	2	0	0	3	7	0	0	3	7	2	3	21	21	23	23	3	3	0	3	3	3	0	3	51.5	6.52173913	51.5	6.52173913
S0902880	0	49.60985626	0	KLN West	1	1	0	0	31	0	0	0	31	0	2	3	0	0	31	31	1	1	0	31	1	1	0	31	20	1.935483871	20	1.935483871
S0902881	0	60.91718001	0	KLN West	1	1	0	0	6	0	0	0	6	0	5	6	1	1	6	6	1	1	0	6	1	1	0	6	20	10	20	10
S0902891	0	65.0294319	0	KLN West	0	0	0	0	7	0	0	0	7	0	1	1	0	0	7	7	7	7	0	7	7	7	0	7	20	30	20	30
S0902903	0	54.03422313	1	HK Island	8	8	0	2	8	2	0	2	8	2	5	8	2	8	12	12	8	8	2	10	8	8	2	10	25.16666667	40	25.16666667	40
S0902921	0	54.55441478	0	NT East	0	0	0	0	2	0	0	0	2	0	2	2	0	0	2	2	0	0	0	2	0	0	0	2	20	0	20	0
S0902941	0	65.18275154	0	KLN East	1	1	0	0	0	1	0	0	0	1	1	1	1	1	1	1	1	1	0	0	1	1	0	0	65	60	65	60
S0902950	0	18.09993155	1	NT East	12	12	0	8	4	0	0	8	4	0	3	3	3	3	12	12	12	12	8	12	12	12	8	12	10.66666667	60	10.66666667	60
S0902962	0	49.28405202	1	NT East	3	3	0	1	2	0	0	1	2	0	1	1	3	3	3	3	3	3	1	3	3	3	1	3	15.33333333	60	15.33333333	60
S0902971	0	19.01984942	1	KLN East	0	0	0	6	3	0	0	11	3	0	3	3	0	0	9	14	8	0	6	9	13	0	11	14	10.66666667	8.888888889	9	9.285714286
S0902983	0	62.34086242	1	NT West	6	6	2	0	4	0	2	0	4	0	2	6	2	2	6	6	6	6	2	6	6	6	2	6	13.33333333	60	13.33333333	60
S0902984	1	63.40314853	1	NT West	6	6	2	0	4	0	2	0	4	0	1	1	4	4	6	6	6	6	2	6	6	6	2	6	13.33333333	60	13.33333333	60
S0902991	0	63.34839151	0	KLN East	4	4	0	0	4	1	0	0	4	1	2	3	1	1	5	5	5	5	0	4	5	5	0	4	29	54	29	54
S0903004	0	59.29089665	1	NT East	3	3	0	0	5	0	0	0	5	0	5	5	3	3	7	7	3	3	0	5	3	3	0	5	20	30	20	30
S0903011	1	13.73305955	1	NT East	0	0	0	1	2	0	0	1	2	0	1	1	3	3	3	3	3	0	1	3	3	0	1	3	15.33333333	10	15.33333333	10
S0903013	0	43.62491444	1	NT East	8	8	1	3	8	0	1	3	8	0	6	8	4	4	12	12	8	8	4	12	8	8	4	12	14.83333333	40	14.83333333	40
S0903021	0	40.36960986	1	NT East	2	2	0	1	5	0	0	1	5	0	5	5	0	0	6	6	2	2	1	6	2	2	1	6	17.66666667	20	17.66666667	20
S0903022	0	44.68720055	1	NT East	4	4	0	1	3	0	0	1	3	0	2	2	1	1	4	4	4	4	1	4	4	4	1	4	16.5	60	16.5	60
S0903030	0	29.43463381	0	HK Island	1	1	0	0	3	0	0	0	3	0	1	1	1	1	3	3	3	1	0	3	3	1	0	3	20	26.66666667	20	26.66666667
S0903041	0	23.18959617	0	KLN East	17	17	0	0	19	0	0	0	19	0	3	3	9	9	19	19	18	17	0	19	18	17	0	19	20	54.21052632	20	54.21052632
S0903051	0	60.36687201	0	KLN West	2	2	0	0	1	3	0	0	1	3	3	3	1	1	4	4	4	2	0	1	4	2	0	1	53.75	35	53.75	35
S0903060	0	22.55167693	0	HK Island	3	3	0	0	6	0	0	0	6	0	4	4	3	3	6	6	4	3	0	6	4	3	0	6	20	31.66666667	20	31.66666667
S0903070	0	22.13278576	0	KLN East	18	18	0	0	23	0	0	0	23	0	2	2	23	23	24	24	23	18	0	23	23	18	0	23	20	47.08333333	20	47.08333333
S0903073	0	56.45722108	0	KLN East	6	6	0	0	19	0	0	0	19	0	5	5	1	1	19	19	6	6	0	19	6	6	0	19	20	18.94736842	20	18.94736842
S0903081	0	54.88569473	0	KLN East	120	120	0	0	122	0	0	0	122	0	3	3	0	0	122	122	120	120	0	122	120	120	0	122	20	59.50413223	20	59.50413223
S0903091	0	37.81245722	0	NT West	2	2	0	0	2	2	0	0	2	2	2	2	1	1	4	4	2	2	0	2	2	2	0	2	42.5	30	42.5	30
S0903100	0	27.17316906	0	KLN West	21	21	0	0	23	0	0	0	23	0	4	4	10	10	23	23	21	21	0	23	21	21	0	23	20	54.7826087	20	54.7826087
S0903110	0	48.71457906	0	KLN East	1	1	0	1	15	1	0	1	15	1	10	11	3	3	17	17	7	5	1	16	7	5	1	16	21.82352941	13.33333333	21.82352941	13.33333333
S0903111	0	49.81245722	0	KLN East	4	4	0	0	4	0	0	0	4	0	2	2	0	0	4	4	4	4	0	4	4	4	0	4	20	60	20	60
S0903120	0	33.28952772	0	NT East	1	1	0	0	1	0	0	0	1	0	1	1	1	1	1	1	1	1	0	1	1	1	0	1	20	60	20	60
S0903130	1	5.930184805	1	NT East	4	4	0	2	2	0	0	2	2	0	2	2	4	4	4	4	4	4	2	4	4	4	2	4	13	60	13	60
S0903131	1	19.24709103	1	NT East	1	1	0	3	0	0	0	3	0	0	4	4	1	1	3	3	1	1	3	3	1	1	3	3	6	20	6	20
S0903132	0	44.5229295	1	NT East	2	2	0	3	4	0	0	3	4	0	3	4	2	2	7	7	3	2	3	7	3	2	3	7	14	18.57142857	14	18.57142857
S0903140	0	65.5523614	0	NT West	7	7	0	0	1	7	0	0	1	7	6	6	0	4	8	8	7	7	0	1	7	7	0	1	59.375	52.5	59.375	52.5
S0903150	0	26.7761807	0	KLN West	1	1	0	0	2	0	0	0	2	0	1	1	1	1	2	2	2	2	0	2	2	2	0	2	20	45	20	45
S0903151	0	55.16769336	0	KLN West	63	63	0	0	63	0	0	0	63	0	2	3	1	1	63	63	63	63	0	63	63	63	0	63	20	60	20	60
S0903161	0	58.40657084	0	KLN West	0	0	0	1	2	1	0	1	2	1	1	4	1	1	4	4	0	0	1	3	0	0	1	3	27.75	0	27.75	0
S0903170	0	5.618069815	1	HK Island	10	10	0	8	2	0	0	8	2	0	2	3	9	9	10	10	10	10	8	10	10	10	8	10	8.8	60	8.8	60
S0903171	0	42.80903491	1	HK Island	89	89	73	4	24	0	73	4	24	0	4	6	77	77	101	101	99	99	77	101	99	99	77	101	4.99009901	55.84158416	4.99009901	55.84158416
S0903172	0	46.93771389	1	HK Island	0	0	0	0	3	0	0	0	3	0	2	3	2	2	3	3	2	1	0	3	2	1	0	3	20	13.33333333	20	13.33333333
S0903180	0	59.93155373	0	KLN West	1	1	0	0	1	2	0	0	1	2	2	2	1	1	3	3	1	1	0	1	1	1	0	1	50	20	50	20
S0903181	0	65.87268994	0	KLN West	1	1	0	0	1	0	0	0	1	0	1	1	0	0	1	1	1	1	0	1	1	1	0	1	20	60	20	60
S0903191	0	24.99383984	0	NT East	14	14	0	0	44	0	0	0	44	0	2	3	1	1	44	44	14	14	0	44	14	14	0	44	20	19.09090909	20	19.09090909
S0903193	0	52.82956879	0	NT East	2	2	0	1	7	4	0	1	7	4	3	7	3	3	12	12	5	3	1	8	5	3	1	8	33.83333333	14.16666667	33.83333333	14.16666667
S0903200	0	47.16495551	0	HK Island	1	1	0	0	4	0	0	0	4	0	4	4	1	1	4	4	1	1	0	4	1	1	0	4	20	15	20	15
S0903201	0	51.93976728	0	HK Island	0	0	0	0	21	5	0	0	22	5	1	3	8	8	26	27	23	8	0	21	23	8	0	22	28.65384615	15	28.33333333	14.44444444
S0903210	0	10.73511294	1	NT West	2	2	0	2	4	0	0	2	4	0	2	2	3	3	6	6	4	3	2	6	4	3	2	6	15.33333333	26.66666667	15.33333333	26.66666667
S0903211	0	13.84804928	1	NT West	2	2	0	2	4	0	0	2	4	0	1	1	3	3	6	6	4	4	2	6	4	4	2	6	15.33333333	30	15.33333333	30
S0903212	0	41.54688569	1	NT West	14	14	0	2	15	0	0	2	15	0	4	5	3	3	17	17	16	16	2	17	16	16	2	17	18.35294118	52.94117647	18.35294118	52.94117647
S0903220	0	15.03080082	1	NT West	6	6	0	4	4	0	0	4	4	0	4	4	6	6	8	8	7	7	4	8	7	7	4	8	13	48.75	13	48.75
S0903222	0	46.37097878	1	NT West	2	2	0	1	2	0	0	1	2	0	2	2	2	2	3	3	2	2	1	3	2	2	1	3	15.33333333	40	15.33333333	40
S0903223	0	50.87200548	1	NT West	10	10	0	1	9	0	0	1	9	0	2	2	0	0	10	10	10	10	1	10	10	10	1	10	18.6	60	18.6	60
S0903232	0	47.07460643	1	HK Island	17	17	0	2	15	0	0	2	15	0	2	3	4	4	17	17	17	17	2	17	17	17	2	17	18.35294118	60	18.35294118	60
S0903242	0	57.74948665	0	HK Island	0	0	0	0	11	0	0	0	11	0	5	6	2	2	11	11	4	1	0	11	4	1	0	11	20	5.454545455	20	5.454545455
S0903253	1	59.42505133	0	NT West	2	2	0	0	15	0	0	0	15	0	4	4	0	0	15	15	12	2	0	15	12	2	0	15	20	14.66666667	20	14.66666667
S0903272	0	59.88774812	0	NT West	12	13	0	0	13	1	0	0	14	1	2	2	2	2	14	15	14	12	0	13	15	13	0	14	23.21428571	52.85714286	23	53.33333333
S0903293	0	48.94729637	1	KLN East	13	13	0	2	16	0	0	2	16	0	2	3	6	6	18	18	18	18	2	18	18	18	2	18	18.44444444	51.66666667	18.44444444	51.66666667
S0903310	0	54.72689938	0	HK Island	6	6	0	0	9	0	0	0	10	0	4	7	4	4	9	10	6	6	0	9	6	6	0	10	20	40	20	36
S0903311	0	63.09377139	0	HK Island	5	5	0	0	9	0	0	0	9	0	4	7	4	4	9	9	6	5	0	9	6	5	0	9	20	34.44444444	20	34.44444444
S0903320	0	54.59548255	0	KLN West	2	2	1	0	0	1	1	0	0	1	1	1	2	2	2	2	2	2	1	1	2	2	1	1	32.5	60	32.5	60
S0903322	0	84.85793103	0	KLN West	4	4	1	0	16	2	1	0	16	2	8	12	3	5	19	19	7	5	1	17	7	5	1	17	23.68421053	17.05882353	23.68421053	17.05882353
S0903333	0	59.50171116	0	KLN West	6	6	0	0	6	0	0	0	6	0	2	2	0	0	6	6	6	6	0	6	6	6	0	6	20	60	20	60
S0903342	0	49.49760438	1	KLN East	3	3	2	0	3	0	2	0	3	0	2	2	3	3	5	5	3	3	2	5	3	3	2	5	12	36	12	36
S0903351	0	51.69883641	0	HK Island	2	2	0	0	1	1	0	0	1	1	1	1	1	1	2	2	2	2	0	1	2	2	0	1	42.5	60	42.5	60
S0903353	0	55.74537988	0	HK Island	2	2	0	0	1	1	0	0	1	1	1	1	1	1	2	2	2	2	0	1	2	2	0	1	42.5	60	42.5	60
S0903355	0	70.72142368	0	HK Island	2	2	0	0	1	1	0	0	1	1	1	1	0	0	2	2	2	2	0	1	2	2	0	1	42.5	60	42.5	60
S0903361	0	19.75085558	1	NT West	15	15	0	16	2	0	0	16	2	0	2	2	17	17	18	18	17	16	16	18	17	16	16	18	7.555555556	52.22222222	7.555555556	52.22222222
S0903362	0	48.30390144	1	NT West	17	17	0	0	15	2	0	0	15	2	1	6	0	0	17	17	17	17	0	15	17	17	0	15	25.29411765	60	25.29411765	60
S0903371	0	71.41683778	0	KLN West	14	14	1	0	13	8	1	0	13	8	5	5	11	11	22	22	14	14	1	14	14	14	1	14	35.45454545	38.18181818	35.45454545	38.18181818
S0903372	0	76.09034908	0	KLN West	4	4	0	1	4	1	0	1	4	1	2	3	4	4	6	6	5	4	1	5	5	4	1	5	25.16666667	41.66666667	25.16666667	41.66666667
S0903400	0	12.21081451	1	NT East	8	8	0	9	6	0	0	9	6	0	2	5	4	4	15	15	15	15	9	15	15	15	9	15	11.6	46	11.6	46
S0903403	0	56.58316222	1	NT East	21	21	0	2	21	0	0	2	21	0	2	2	21	21	23	23	23	21	2	23	23	21	2	23	18.7826087	55.65217391	18.7826087	55.65217391
S0903411	0	49.42368241	0	KLN West	4	4	0	1	6	0	0	1	6	0	3	4	0	0	7	7	4	4	1	7	4	4	1	7	18	34.28571429	18	34.28571429
S0903422	0	50.49965777	1	KLN West	4	4	0	2	9	0	0	2	9	0	5	5	3	3	11	11	7	4	2	11	7	4	2	11	17.45454545	24.54545455	17.45454545	24.54545455
S0903431	0	54.81724846	0	KLN West	5	5	0	0	6	1	0	0	6	1	3	4	3	3	7	7	5	5	0	6	5	5	0	6	26.42857143	42.85714286	26.42857143	42.85714286
S0903452	0	24.43258042	1	KLN East	18	18	0	1	17	0	0	1	17	0	2	2	8	8	18	18	18	18	1	18	18	18	1	18	19.22222222	60	19.22222222	60
S0903461	0	46.71868583	1	KLN East	86	86	0	1	21	1	0	1	21	1	2	3	66	66	86	86	86	86	1	22	86	86	1	22	21.34782609	60	21.34782609	60
S0903470	1	14.9705681	1	NT West	3	3	0	6	6	0	0	6	6	0	2	10	7	7	12	12	8	5	6	12	8	5	6	12	13	22.5	13	22.5
S0903471	1	16.15605749	1	NT West	3	3	0	16	2	0	0	16	2	0	2	2	15	15	18	18	18	18	16	18	18	18	16	18	7.555555556	35	7.555555556	35
S0903472	0	37.64818617	1	NT West	4	4	0	2	5	0	0	2	7	0	4	7	4	4	7	9	7	6	2	7	8	6	2	9	16	44.28571429	16.88888889	35.55555556
S0903473	0	40.3449692	1	NT West	3	3	1	3	2	0	1	3	2	0	2	2	3	3	7	7	7	3	4	6	7	3	4	6	9.666666667	31.42857143	9.666666667	31.42857143
S0903482	0	46.66119097	0	NT East	3	3	0	2	3	0	0	2	3	0	2	2	3	3	5	5	3	3	2	5	3	3	2	5	14.4	36	14.4	36
S0903491	0	39.40862423	1	NT East	8	8	0	1	11	1	0	1	12	1	4	4	9	9	13	14	12	8	1	12	13	8	1	13	22.38461538	40	22.21428571	37.85714286
S0903492	0	41.13620808	1	NT East	7	7	0	1	7	0	0	1	7	0	3	3	2	2	8	8	7	7	1	8	7	7	1	8	18.25	52.5	18.25	52.5
S0903501	0	63.50444901	0	KLN West	1	1	0	0	2	0	0	0	2	0	1	2	1	1	2	2	1	1	0	2	1	1	0	2	20	30	20	30
S0903510	0	19.6440794	0	NT East	5	5	0	0	5	0	0	0	5	0	2	2	2	2	5	5	5	5	0	5	5	5	0	5	20	60	20	60
S0903511	1	21.24845996	0	NT East	7	7	0	0	8	1	0	0	8	1	4	4	0	0	9	9	8	7	0	8	8	7	0	8	25	47.77777778	25	47.77777778
S0903520	0	33.76865161	0	NT East	1	1	0	0	1	1	0	0	1	1	2	2	1	1	2	2	1	1	0	1	1	1	0	1	42.5	30	42.5	30
S0903521	0	65.42915811	0	NT East	2	2	0	0	7	1	0	0	7	1	5	7	2	2	8	8	3	2	0	7	3	2	0	7	25.625	16.25	25.625	16.25
S0903530	0	17.9192334	1	NT East	19	19	0	11	8	0	0	11	8	0	3	5	1	1	19	19	19	19	11	19	19	19	11	19	11.89473684	60	11.89473684	60
S0903531	1	42.88295688	1	NT East	2	2	0	1	13	0	0	1	14	0	6	6	2	2	14	15	10	10	1	14	11	11	1	15	19	25.71428571	19.06666667	26
S0903532	0	52.12320329	1	NT East	0	0	0	0	17	1	0	0	17	1	2	2	0	0	18	18	0	0	0	17	0	0	0	17	22.5	0	22.5	0
S0903540	0	33.78781656	0	HK Island	1	1	0	0	4	0	0	0	4	0	4	5	1	1	4	4	1	1	0	4	1	1	0	4	20	15	20	15
S0903541	0	34.14647502	0	HK Island	21	21	0	0	23	0	0	0	23	0	4	6	1	1	23	23	21	21	0	23	21	21	0	23	20	54.7826087	20	54.7826087
S0903553	0	55.87679671	0	KLN West	1	1	0	0	8	0	0	0	8	0	6	6	1	1	8	8	3	3	0	8	3	3	0	8	20	15	20	15
S0903562	0	57.45106092	0	NT West	10	10	0	0	11	0	0	0	11	0	3	3	1	1	11	11	10	10	0	11	10	10	0	11	20	54.54545455	20	54.54545455
S0903570	1	12.14236824	1	NT East	17	17	0	15	5	0	0	15	5	0	5	6	17	17	20	20	18	18	15	20	18	18	15	20	9.5	52.5	9.5	52.5
S0903571	1	43.66872005	1	NT East	15	15	0	1	16	0	0	1	16	0	5	5	1	1	17	17	15	15	1	17	15	15	1	17	19.17647059	52.94117647	19.17647059	52.94117647
S0903580	0	23.63039014	0	NT East	0	0	0	0	17	0	0	0	17	0	5	5	1	2	17	18	0	0	0	17	0	0	0	17	20	0	20	0
S0903582	0	58.98151951	0	NT East	10	10	0	0	16	0	0	0	16	0	2	2	0	0	16	16	10	10	0	16	10	10	0	16	20	37.5	20	37.5
S0903583	0	60.37234771	0	NT East	14	14	0	0	21	0	0	0	21	0	9	9	11	11	21	21	14	14	0	21	14	14	0	21	20	42	20	42
S0903592	0	68.72553046	1	NT East	0	0	0	5	0	2	0	5	0	2	2	2	0	0	7	7	7	6	5	5	7	6	5	5	22.85714286	27.14285714	22.85714286	27.14285714
S0903601	0	24.50102669	1	NT East	95	95	0	81	20	0	0	81	20	0	3	4	0	0	101	101	97	97	81	101	97	97	81	101	8.772277228	57.02970297	8.772277228	57.02970297
S0903602	0	57.31964408	1	NT East	6	6	0	1	24	6	0	1	25	7	6	10	0	0	31	33	27	25	1	25	29	27	1	26	28.25806452	30.64516129	29.12121212	30.60606061
S0903610	0	22.93771389	0	NT West	37	37	0	0	27	10	0	0	27	10	2	3	10	10	37	37	37	37	0	27	37	37	0	27	32.16216216	60	32.16216216	60
S0903621	0	45.7467488	1	KLN East	1	1	0	2	10	0	0	2	10	0	5	7	2	2	12	12	2	2	2	12	2	2	2	12	17.66666667	7.5	17.66666667	7.5
S0903630	0	102.2758621	0	NT West	35	35	0	0	36	0	0	0	36	0	2	2	36	36	36	36	36	36	0	36	36	36	0	36	20	59.16666667	20	59.16666667
S0903643	0	47.37303217	1	KLN West	10	10	0	0	9	1	0	0	9	1	2	2	0	0	10	10	10	10	0	9	10	10	0	9	24.5	60	24.5	60
S0903650	0	58.86652977	0	HK Island	0	0	0	0	4	0	0	0	4	0	4	4	3	3	4	4	2	0	0	4	2	0	0	4	20	5	20	5
S0903670	1	14.46406571	1	NT East	23	23	0	19	4	0	0	19	4	0	2	4	2	23	23	23	23	23	19	23	23	23	19	23	8.434782609	60	8.434782609	60
S0903672	0	45.83709788	1	NT East	2	2	0	1	3	0	0	1	3	0	3	3	2	2	4	4	2	2	1	4	2	2	1	4	16.5	30	16.5	30
S0903680	0	3.603011636	1	HK Island	41	43	27	1	24	0	29	1	25	0	3	6	45	48	52	55	46	41	28	52	48	43	30	55	9.346153846	48.26923077	9.2	47.81818182
S0903681	0	7.367556468	1	HK Island	8	8	1	9	5	0	1	9	5	0	3	5	15	15	15	15	15	10	10	15	15	10	10	15	10.26666667	39.33333333	10.26666667	39.33333333
S0903682	0	38.98973306	1	HK Island	0	0	1	1	30	0	1	1	30	0	3	3	3	3	32	32	29	1	2	32	29	1	2	32	18.9375	9.6875	18.9375	9.6875
S0903683	0	42.20123203	1	HK Island	19	19	8	1	13	0	8	1	13	0	3	3	13	13	22	22	21	19	9	22	21	19	9	22	12.09090909	52.72727273	12.09090909	52.72727273
S0903690	0	62.69130732	0	KLN East	12	12	0	0	12	1	0	0	12	1	10	18	1	1	13	13	13	13	0	12	13	13	0	12	23.46153846	57.69230769	23.46153846	57.69230769
S0903691	0	64.93360712	0	KLN East	4	4	0	3	1	0	0	3	1	0	2	2	3	3	4	4	4	4	3	4	4	4	3	4	9.5	60	9.5	60
S0903700	0	55.58932238	0	HK Island	2	2	0	0	17	0	0	0	17	0	5	5	1	1	17	17	13	3	0	17	13	3	0	17	20	14.70588235	20	14.70588235
S0903701	0	57.30321697	0	HK Island	4	4	0	0	8	1	0	0	8	1	6	7	3	3	9	9	9	6	0	8	9	6	0	8	25	36.66666667	25	36.66666667
S0903711	1	25.9192334	0	HK Island	5	5	0	0	4	1	0	0	4	1	1	1	0	0	5	5	5	5	0	4	5	5	0	4	29	60	29	60
S0903712	0	54.74332649	0	HK Island	1	1	0	0	8	1	0	0	8	1	4	4	5	5	9	9	3	1	0	8	3	1	0	8	25	8.888888889	25	8.888888889
S0903720	1	9.051034483	1	NT West	6	6	0	0	7	2	0	0	7	2	4	6	7	7	9	9	8	8	0	7	8	8	0	7	30	52.5	30	52.5
S0903721	0	35.23613963	1	NT West	39	39	0	1	37	1	0	1	37	1	2	3	4	4	39	39	39	39	1	38	39	39	1	38	20.79487179	60	20.79487179	60
S0903722	0	36.70910335	1	NT West	6	6	0	1	5	1	0	1	5	1	3	3	6	6	7	7	6	6	1	6	6	6	1	6	24.42857143	51.42857143	24.42857143	51.42857143
S0903723	0	60.74469541	1	NT West	4	4	1	0	2	1	1	0	2	1	4	4	4	4	7	7	4	4	1	3	4	4	1	3	26.25	34.28571429	26.25	34.28571429
S0903724	0	65.72210815	1	NT West	4	4	0	1	6	2	0	1	6	2	3	3	2	2	9	9	8	4	1	7	8	4	1	7	28.44444444	31.11111111	28.44444444	31.11111111
S0903742	0	67.37577002	0	NT East	1	1	0	0	7	0	0	0	7	0	3	5	1	1	7	7	2	2	0	7	2	2	0	7	20	12.85714286	20	12.85714286
S0903750	0	20.92813142	0	NT East	1	1	0	0	1	0	0	0	1	0	1	1	0	0	1	1	1	1	0	1	1	1	0	1	20	60	20	60
S0903763	0	61.89185489	0	NT East	5	5	0	0	7	1	0	0	7	1	2	2	1	1	8	8	5	5	0	7	5	5	0	7	25.625	37.5	25.625	37.5
S0903770	0	32.61875428	0	HK Island	19	19	0	18	1	0	0	18	1	0	1	1	19	19	19	19	19	19	18	19	19	19	18	19	6.736842105	60	6.736842105	60
S0903771	0	34.4312115	0	HK Island	1	1	0	0	12	0	0	0	12	0	3	3	1	1	12	12	11	11	0	12	11	11	0	12	20	30	20	30
S0903783	0	56.55030801	0	KLN East	12	12	0	0	12	0	0	0	12	0	2	2	2	2	12	12	12	12	0	12	12	12	0	12	20	60	20	60
S0903790	0	4.206896552	1	NT East	3	3	2	0	4	0	2	0	4	0	2	3	6	6	6	6	3	3	2	6	3	3	2	6	13.33333333	30	13.33333333	30
S0903791	1	4.206896552	1	NT East	3	3	2	1	3	0	2	1	3	0	2	3	6	6	6	6	3	3	3	6	3	3	3	6	11	30	11	30
S0903792	0	29.5797399	1	NT East	3	3	3	0	8	0	3	0	8	0	3	5	3	3	11	11	3	3	3	11	3	3	3	11	14.54545455	16.36363636	14.54545455	16.36363636
S0903802	0	56.66255989	0	HK Island	0	0	0	0	23	0	0	0	33	0	3	3	1	1	23	33	0	0	0	23	0	0	0	33	20	0	20	0
S0903810	0	22.30527036	0	NT East	14	14	0	0	14	0	0	0	14	0	4	4	14	14	14	14	14	14	0	14	14	14	0	14	20	60	20	60
S0903812	0	24.70362765	0	NT East	39	39	0	0	39	0	0	0	39	0	1	2	3	3	39	39	39	39	0	39	39	39	0	39	20	60	20	60
S0903820	1	16.53935661	1	NT East	42	42	0	42	2	0	0	42	2	0	4	4	6	6	44	44	43	42	42	44	43	42	42	44	6.636363636	57.5	6.636363636	57.5
S0903821	0	20.78028747	1	NT East	2	2	0	1	15	0	0	1	15	0	2	2	16	16	16	16	16	16	1	16	16	16	1	16	19.125	33.75	19.125	33.75
S0903822	0	47.81930185	1	NT East	3	3	0	17	7	0	0	17	7	0	2	3	15	15	24	24	9	9	17	24	9	9	17	24	10.08333333	15	10.08333333	15
S0903832	0	41.83436003	1	HK Island	3	3	0	2	5	0	0	2	5	0	3	3	3	3	7	7	5	3	2	7	5	3	2	7	16	28.57142857	16	28.57142857
S0903833	0	58.66392882	1	HK Island	0	0	0	2	1	0	0	2	1	0	1	1	1	1	3	3	3	1	2	3	3	1	2	3	10.66666667	16.66666667	10.66666667	16.66666667
S0903851	0	45.79329227	0	HK Island	61	61	0	0	61	0	0	0	61	0	2	2	1	1	61	61	61	61	0	61	61	61	0	61	20	60	20	60
S0903860	0	24.04380561	0	NT West	0	0	0	1	2	0	0	1	2	0	2	2	1	1	3	3	3	3	1	3	3	3	1	3	15.33333333	30	15.33333333	30
S0903880	1	14.94045175	1	NT East	6	6	0	3	3	0	0	3	3	0	2	2	6	6	6	6	6	6	3	6	6	6	3	6	13	60	13	60
S0903881	0	20.19712526	1	NT East	3	3	0	1	2	0	0	1	2	0	1	1	3	3	3	3	3	3	1	3	3	3	1	3	15.33333333	60	15.33333333	60
S0903882	0	45.17727584	1	NT East	3	3	0	1	4	0	0	1	4	0	3	3	2	2	5	5	4	3	1	5	4	3	1	5	17.2	38	17.2	38
S0903883	0	50.78439425	1	NT East	3	3	0	1	2	0	0	1	2	0	1	1	0	0	3	3	3	3	1	3	3	3	1	3	15.33333333	60	15.33333333	60
S0903892	0	35.81930185	0	NT West	2	2	0	2	3	1	0	2	3	1	1	1	3	3	6	6	6	3	2	5	6	3	2	5	22.83333333	30	22.83333333	30
S0903893	0	37.91649555	0	NT West	7	8	0	2	5	0	0	2	6	0	2	2	5	5	7	8	7	7	2	7	8	8	2	8	16	60	16.5	60
S0903903	0	42.64476386	1	NT East	3	3	0	2	1	0	0	2	1	0	1	2	0	0	3	3	3	3	2	3	3	3	2	3	10.66666667	60	10.66666667	60
S0903910	0	52.20260096	0	HK Island	4	4	0	0	9	0	0	0	9	0	3	6	5	5	9	9	5	5	0	9	5	5	0	9	20	30	20	30
S0903931	0	25.58247775	0	NT West	0	0	0	4	0	0	0	4	0	0	1	1	4	4	4	4	0	0	4	4	0	0	4	4	6	0	6	0
S0903950	0	14.69952088	1	NT West	56	56	0	55	12	0	0	55	12	0	2	5	22	22	67	67	65	57	55	67	65	57	55	67	8.507462687	51.79104478	8.507462687	51.79104478
S0903951	0	48.59685147	1	NT West	2	2	0	1	3	0	0	1	3	0	2	3	2	2	4	4	2	2	1	4	2	2	1	4	16.5	30	16.5	30
S0903972	0	46.24503765	1	HK Island	3	3	0	1	4	0	0	1	4	0	2	2	4	4	5	5	4	3	1	5	4	3	1	5	17.2	38	17.2	38
S0903983	0	47.53182752	1	NT West	5	5	0	2	11	1	0	2	11	1	7	7	4	4	14	14	9	5	2	13	9	5	2	13	21.21428571	24.28571429	21.21428571	24.28571429
S0903990	0	48.12867899	0	NT West	3	3	0	0	20	0	0	0	20	0	2	4	0	0	20	20	19	4	0	20	19	4	0	20	20	18	20	18
S0904000	0	57.86721424	0	KLN East	3	3	0	0	7	2	0	0	7	2	5	7	10	11	11	12	4	4	0	7	4	4	0	7	30	19.09090909	30	17.5
S0904001	0	58.75975359	0	KLN East	3	3	0	0	5	1	0	0	5	1	2	2	2	2	6	6	3	3	0	5	3	3	0	5	27.5	30	27.5	30
S0904010	0	55.89869952	0	HK Island	9	9	0	0	6	9	0	0	6	9	5	7	5	5	15	15	10	9	0	6	10	9	0	6	47	36.66666667	47	36.66666667
S0904022	0	52.91170431	0	NT West	0	0	0	0	1	0	0	0	2	0	1	2	0	0	1	2	0	0	0	1	0	0	0	2	20	0	20	0
S0904031	0	74.68583162	0	HK Island	1	1	0	0	1	1	0	0	1	1	2	2	0	0	2	2	1	1	0	1	1	1	0	1	42.5	30	42.5	30
S0904042	0	52.6899384	1	HK Island	0	0	0	1	9	0	0	1	10	0	7	7	1	1	10	11	2	1	1	10	2	1	1	11	18.6	4	18.72727273	3.636363636
S0904052	0	53.96030116	0	NT East	3	3	0	0	14	0	0	0	14	0	3	4	3	3	14	14	3	3	0	14	3	3	0	14	20	12.85714286	20	12.85714286
S0904071	0	51.16495551	0	NT West	1	1	0	10	4	0	0	10	4	0	3	4	3	3	14	14	3	3	10	14	3	3	10	14	10	8.571428571	10	8.571428571
S0904092	0	40.5229295	1	NT West	3	3	0	2	6	0	0	2	6	0	4	4	1	1	8	8	3	3	2	8	3	3	2	8	16.5	22.5	16.5	22.5
S0904102	0	60.34770705	0	KLN West	2	2	0	0	6	0	0	0	6	0	4	5	2	2	6	6	2	2	0	6	2	2	0	6	20	20	20	20
S0904110	0	23.81930185	0	KLN West	14	15	0	11	9	0	0	12	9	0	4	6	13	14	20	21	14	14	11	20	15	15	12	21	12.3	46.66666667	12	47.36842105
S0904112	0	28.43258042	0	KLN West	2	2	1	1	5	1	1	1	5	1	2	3	2	2	104	104	4	4	2	7	4	4	2	7	21.375	1.730769231	21.375	1.730769231
S0904113	0	52.0054757	0	KLN West	2	2	0	0	3	0	0	0	3	0	1	1	2	2	3	3	3	2	0	3	3	2	0	3	20	43.33333333	20	43.33333333
S0904114	0	57.68651608	0	KLN West	0	0	0	0	3	0	0	0	3	0	2	2	1	1	3	3	2	2	0	3	2	2	0	3	20	20	20	20
S0904122	0	36.38877481	1	HK Island	12	12	2	9	8	0	2	9	8	0	6	7	3	3	19	19	13	12	11	19	13	12	11	19	11.26315789	38.42105263	11.26315789	38.42105263
S0904133	0	62.58179329	1	HK Island	3	3	0	1	6	1	0	1	6	1	4	4	1	1	8	8	3	3	1	7	3	3	1	7	23.875	22.5	23.875	22.5
S0904134	0	71.99178645	1	HK Island	5	5	0	1	4	0	0	1	4	0	2	2	1	1	5	5	5	5	1	5	5	5	1	5	17.2	60	17.2	60
S0904141	0	18.17932923	1	NT East	4	4	1	1	2	0	1	1	2	0	1	1	4	4	4	4	4	4	2	4	4	4	2	4	11.5	60	11.5	60
S0904142	0	47.54277892	1	NT East	2	2	1	2	3	0	1	2	3	0	4	4	1	1	6	6	3	3	3	6	3	3	3	6	12	25	12	25
S0904152	0	17.76317591	1	NT East	8	8	0	7	2	0	0	7	2	0	3	3	3	3	9	9	8	8	7	9	8	8	7	9	9.111111111	53.33333333	9.111111111	53.33333333
S0904156	0	45.62902122	1	NT East	22	22	0	15	10	0	0	15	10	0	4	4	7	7	25	25	22	22	15	25	22	22	15	25	11.6	52.8	11.6	52.8
S0904161	0	20.91718001	1	NT East	3	3	0	1	5	0	0	1	5	0	2	2	1	1	6	6	6	6	1	6	6	6	1	6	17.66666667	45	17.66666667	45
S0904182	1	39.56741958	1	KLN East	133	133	0	122	11	0	0	122	11	0	2	3	2	2	133	133	133	133	122	133	133	133	122	133	7.157894737	60	7.157894737	60
S0904210	0	26.25598905	0	KLN East	10	10	0	0	10	0	0	0	10	0	3	3	9	10	11	11	10	10	0	10	10	10	0	10	20	54.54545455	20	54.54545455
S0904223	0	56.33675565	1	HK Island	3	3	0	1	3	0	0	1	3	0	2	2	0	0	4	4	3	3	1	4	3	3	1	4	16.5	45	16.5	45
S0904231	0	48.28199863	0	KLN East	2	2	0	0	5	0	0	0	5	0	3	3	2	2	5	5	2	2	0	5	2	2	0	5	20	24	20	24
S0904241	0	63.03627652	0	HK Island	1	1	0	0	11	2	0	0	11	2	8	11	2	2	13	13	9	4	0	11	9	4	0	11	26.92307692	15.38461538	26.92307692	15.38461538
S0904252	0	47.92060233	1	NT West	0	0	0	1	6	0	0	1	6	0	5	5	1	1	7	7	2	0	1	7	2	0	1	7	18	2.857142857	18	2.857142857
S0904262	1	42.35181383	0	HK Island	2	3	0	1	12	0	0	2	12	0	2	6	2	3	13	14	2	2	1	13	3	3	2	14	18.92307692	9.230769231	18	12.85714286
S0904271	0	60.79671458	0	KLN West	0	0	0	0	5	1	0	0	6	1	4	6	2	2	6	7	2	0	0	5	2	0	0	6	27.5	3.333333333	26.42857143	2.857142857
S0904281	0	53.79876797	0	KLN West	3	4	0	0	4	0	0	0	4	0	3	5	1	2	4	5	3	3	0	4	4	4	0	4	20	45	20	48
S0904290	0	15.69062286	1	NT East	49	49	0	44	7	0	0	44	7	0	4	6	24	24	51	51	51	51	44	51	51	51	44	51	7.921568627	58.82352941	7.921568627	58.82352941
S0904291	0	41.98494182	1	NT East	5	5	0	0	5	1	0	0	5	1	3	3	2	2	6	6	6	5	0	5	6	5	0	5	27.5	51.66666667	27.5	51.66666667
S0904353	0	53.045859	0	NT West	3	3	0	0	8	1	0	0	8	1	7	9	3	3	9	9	3	3	0	8	3	3	0	8	25	20	25	20
S0904361	0	71.96988364	0	NT West	1	1	0	0	4	0	0	0	4	0	3	4	3	3	4	4	2	1	0	4	2	1	0	4	20	17.5	20	17.5
S0904371	0	50.24229979	0	NT West	20	20	0	5	11	4	0	5	11	4	2	2	1	1	20	20	20	20	5	16	20	20	5	16	25.5	60	25.5	60
S0904400	1	13.26488706	1	HK Island	66	66	0	64	14	1	0	64	14	1	4	6	21	21	79	79	77	77	64	78	77	77	64	78	9.227848101	54.30379747	9.227848101	54.30379747
S0904402	0	48.65708419	1	HK Island	4	4	0	1	4	1	0	1	4	1	3	4	5	5	6	6	6	4	1	5	6	4	1	5	25.16666667	43.33333333	25.16666667	43.33333333
S0904410	0	13.11978097	1	HK Island	35	35	0	33	2	0	0	33	2	0	2	2	2	2	35	35	35	35	33	35	35	35	33	35	6.8	60	6.8	60
S0904411	0	44.73921971	1	HK Island	2	2	0	1	1	0	0	1	1	0	1	1	2	2	2	2	2	2	1	2	2	2	1	2	13	60	13	60
S0904412	0	46.67761807	1	HK Island	7	7	0	1	56	0	0	1	56	0	2	3	52	52	57	57	7	7	1	57	7	7	1	57	19.75438596	7.368421053	19.75438596	7.368421053
S0904420	0	12.5284052	1	NT East	4	4	0	17	2	0	0	17	2	0	2	2	9	9	19	19	19	4	17	19	19	4	17	19	7.473684211	20.52631579	7.473684211	20.52631579
S0904422	0	19.07734428	1	NT East	5	5	0	2	7	0	0	2	7	0	2	2	0	0	9	9	5	5	2	9	5	5	2	9	16.88888889	33.33333333	16.88888889	33.33333333
S0904423	0	20.95277207	1	NT East	6	6	0	3	3	0	0	3	3	0	1	3	0	0	6	6	6	6	3	6	6	6	3	6	13	60	13	60
S0904424	0	46.95687885	1	NT East	6	6	2	3	1	0	2	3	1	0	1	1	2	2	6	6	6	6	5	6	6	6	5	6	6.333333333	60	6.333333333	60
S0904431	0	40.48186174	0	NT East	4	4	0	0	7	0	0	0	7	0	3	3	0	0	7	7	7	6	0	7	7	6	0	7	20	44.28571429	20	44.28571429
S0904460	0	49.01574264	0	NT West	76	76	0	55	23	0	0	55	23	0	2	4	57	57	78	78	78	78	55	78	78	78	55	78	10.12820513	59.23076923	10.12820513	59.23076923
S0904461	0	52.96646133	0	NT West	2	2	0	0	2	0	0	0	2	0	1	1	0	0	2	2	2	2	0	2	2	2	0	2	20	60	20	60
S0904471	0	35.6550308	0	HK Island	1	1	0	0	5	0	0	0	5	0	2	2	1	1	5	5	5	5	0	5	5	5	0	5	20	36	20	36
S0904480	0	14.85010267	1	HK Island	40	40	0	43	3	0	0	44	3	0	2	4	6	6	46	47	42	42	43	46	42	42	44	47	6.913043478	57.20930233	6.893617021	57.20930233
S0904483	0	47.6495551	1	HK Island	6	6	0	1	6	0	0	1	6	0	2	2	6	6	7	7	7	7	1	7	7	7	1	7	18	55.71428571	18	55.71428571
S0904484	0	54.07255305	1	HK Island	1	1	0	1	4	0	0	1	4	0	2	2	1	1	5	5	4	4	1	5	4	4	1	5	17.2	37.5	17.2	37.5
S0904491	0	59.38945927	0	HK Island	0	0	0	0	2	0	0	0	2	0	2	2	0	0	2	2	0	0	0	2	0	0	0	2	20	0	20	0
S0904502	0	65.70841889	0	NT East	5	5	0	0	4	5	0	0	4	5	3	3	0	0	9	9	7	5	0	4	7	5	0	4	45	35.55555556	45	35.55555556
S0904503	0	68.98836413	0	NT East	14	15	0	0	23	2	0	0	25	2	6	9	1	1	25	27	16	16	0	23	17	17	0	25	23.6	36	23.33333333	35.55555556
S0904510	1	16.42984257	1	HK Island	3	3	0	1	2	0	0	1	2	0	1	1	0	0	3	3	3	3	1	3	3	3	1	3	15.33333333	60	15.33333333	60
S0904511	0	17.82067077	1	HK Island	0	0	0	1	4	0	0	1	4	0	2	2	2	2	5	5	2	2	1	5	2	2	1	5	17.2	12	17.2	12
S0904512	0	44.59137577	1	HK Island	3	3	0	2	3	0	0	2	3	0	2	2	0	0	5	5	5	5	2	5	5	5	2	5	14.4	48	14.4	48
S0904513	0	56.64613279	1	HK Island	7	7	0	2	5	0	0	2	5	0	2	2	0	0	7	7	7	7	2	7	7	7	2	7	16	60	16	60
S0904530	0	49.82614648	0	KLN East	2	2	0	0	4	2	0	0	5	2	2	2	0	0	6	7	6	6	0	4	7	7	0	5	35	40	32.85714286	38.57142857
S0904540	1	8.306206897	1	NT East	4	4	0	0	4	1	0	0	4	1	3	4	4	4	5	5	4	4	0	4	4	4	0	4	29	48	29	48
S0904542	0	29.86721424	1	NT East	3	3	0	1	3	2	0	1	3	2	1	1	2	2	6	6	4	4	1	4	4	4	1	4	32.66666667	35	32.66666667	35
S0904543	0	49.43463381	1	NT East	20	20	0	1	18	1	0	1	18	1	2	8	3	3	20	20	20	20	1	19	20	20	1	19	21.55	60	21.55	60
S0904544	1	54.99794661	1	NT East	2	2	1	0	5	0	1	0	5	0	3	3	2	2	6	6	6	3	1	6	6	3	1	6	16.66666667	30	16.66666667	30
S0904545	0	62.85010267	1	NT East	0	0	0	0	5	0	0	0	6	0	3	3	1	1	5	6	1	0	0	5	1	0	0	6	20	2	20	1.666666667
S0904553	0	69.7467488	0	NT East	0	0	0	0	5	0	0	0	5	0	1	1	0	0	5	5	0	0	0	5	0	0	0	5	20	0	20	0
S0904561	0	62.89117043	0	NT West	1	1	0	0	5	0	0	0	5	0	3	3	1	1	5	5	4	4	0	5	4	4	0	5	20	30	20	30
S0904571	0	77.3908282	0	KLN West	61	62	0	0	3	1	0	0	4	1	2	3	3	5	62	63	61	61	0	3	62	62	0	4	31.25	59.03225806	29	59.04761905
S0904592	0	51.77823409	0	NT West	5	5	0	0	10	0	0	0	10	0	3	6	1	1	10	10	7	5	0	10	7	5	0	10	20	32	20	32
S0904600	1	13.25667351	1	KLN East	2	2	0	0	1	1	0	0	1	1	1	1	1	1	2	2	2	2	0	1	2	2	0	1	42.5	60	42.5	60
S0904601	0	55.79466119	1	KLN East	1	1	0	1	6	0	0	1	6	0	6	6	1	1	7	7	1	1	1	7	1	1	1	7	18	8.571428571	18	8.571428571
S0904612	0	38.78986995	1	HK Island	38	38	0	34	7	0	0	34	7	0	4	5	3	3	41	41	39	38	34	41	39	38	34	41	8.390243902	55.85365854	8.390243902	55.85365854
S0904613	0	40.27378508	1	HK Island	8	8	0	6	14	0	0	6	14	0	6	8	7	7	20	20	12	8	6	20	12	8	6	20	15.8	26	15.8	26
S0904621	0	58.59548255	0	NT East	4	4	0	0	14	0	0	0	14	0	5	7	3	3	14	14	4	4	0	14	4	4	0	14	20	17.14285714	20	17.14285714
S0904630	0	38.6146475	0	NT West	35	35	0	12	31	0	0	12	31	0	2	3	0	0	43	43	43	43	12	43	43	43	12	43	16.09302326	54.41860465	16.09302326	54.41860465
S0904640	0	60.47364819	0	KLN West	2	2	0	0	411	3	0	0	411	3	4	4	0	0	414	414	2	2	0	411	2	2	0	411	20.32608696	0.289855072	20.32608696	0.289855072
S0904652	0	22.45859001	0	HK Island	4	4	0	2	2	0	0	2	2	0	1	1	4	4	4	4	4	4	2	4	4	4	2	4	13	60	13	60
S0904660	0	75.16495551	0	HK Island	1	1	0	1	1	0	0	1	1	0	2	2	1	1	2	2	1	1	1	2	1	1	1	2	13	30	13	30
S0904661	0	75.30732375	0	HK Island	2	2	0	0	2	1	0	0	2	1	3	4	2	2	3	3	2	2	0	2	2	2	0	2	35	40	35	40
S0904673	0	70.56536619	0	HK Island	3	3	0	0	9	0	0	0	9	0	7	8	3	3	9	9	3	3	0	9	3	3	0	9	20	22.5	20	22.5
S0904680	0	50.88569473	0	NT West	16	16	0	0	16	0	0	0	16	0	2	2	16	16	16	16	16	16	0	16	16	16	0	16	20	60	20	60
S0904690	1	5.711156742	1	NT West	32	32	2	31	7	0	2	31	7	0	3	7	3	3	40	40	40	40	33	40	40	40	33	40	8.15	54	8.15	54
S0904691	0	28.11498973	1	NT West	3	3	0	3	6	0	0	3	6	0	5	8	3	3	9	9	3	3	3	9	3	3	3	9	15.33333333	20	15.33333333	20
S0904702	0	54.11362081	1	KLN West	11	11	0	2	10	1	0	2	10	1	3	3	1	1	13	13	11	11	2	12	11	11	2	12	21.30769231	50.76923077	21.30769231	50.76923077
S0904703	0	56.73648186	1	KLN West	4	4	0	0	3	1	0	0	3	1	1	1	4	4	4	4	4	4	0	3	4	4	0	3	31.25	60	31.25	60
S0904721	0	59.57015743	0	KLN West	8	8	0	0	9	0	0	0	9	0	6	8	1	1	9	9	8	8	0	9	8	8	0	9	20	53.33333333	20	53.33333333
S0904730	0	5.796030116	1	KLN East	11	11	0	6	7	0	0	6	7	0	4	7	7	7	13	13	11	11	6	13	11	11	6	13	13.53846154	50.76923077	13.53846154	50.76923077
S0904732	0	33.5523614	1	KLN East	10	10	0	2	112	0	0	2	112	0	7	9	10	10	114	114	10	10	2	114	10	10	2	114	19.75438596	5.263157895	19.75438596	5.263157895
S0904733	0	41.85352498	1	KLN East	0	0	0	0	6	0	0	0	7	0	2	2	0	0	6	7	0	0	0	6	0	0	0	7	20	0	20	0
S0904742	0	54.66119097	0	HK Island	7	7	0	0	19	0	0	0	19	0	3	5	0	0	19	19	7	7	0	19	7	7	0	19	20	23.33333333	20	23.33333333
S0904743	0	57.54962355	0	HK Island	1	1	0	0	46	0	0	0	46	0	6	7	4	4	46	46	32	2	0	46	32	2	0	46	20	8.47826087	20	8.47826087
S0904771	1	53.98494182	0	KLN West	2	2	0	0	5	0	0	0	5	0	4	4	0	0	5	5	5	2	0	5	5	2	0	5	20	30	20	30
S0904772	0	58.41478439	0	KLN West	30	30	0	0	32	0	0	0	32	0	2	2	30	30	32	32	32	30	0	32	32	30	0	32	20	56.875	20	56.875
S0904782	0	58.87748118	0	NT West	3	3	0	0	3	0	0	0	3	0	5	6	0	7	7	7	4	3	0	3	4	3	0	3	20	27.14285714	20	27.14285714
S0904783	0	63.321013	0	NT West	1	1	0	0	4	0	0	0	4	0	2	2	0	0	4	4	2	2	0	4	2	2	0	4	20	22.5	20	22.5
S0904793	0	54.05612594	0	HK Island	3	3	0	0	14	7	0	0	14	7	2	2	3	21	21	21	3	3	0	14	3	3	0	14	35	60	35	60
S0904812	1	50.82819986	1	NT West	10	10	0	4	10	0	0	4	10	0	8	10	1	1	14	14	10	10	4	14	10	10	4	14	16	42.85714286	16	42.85714286
S0904813	0	54.01779603	1	NT West	34	34	0	3	31	0	0	3	31	0	2	2	34	34	34	34	34	34	3	34	34	34	3	34	18.76470588	60	18.76470588	60
S0904821	0	73.08692676	0	NT East	0	0	0	0	6	1	0	0	6	1	2	2	1	1	7	7	2	2	0	6	2	2	0	6	26.42857143	8.571428571	26.42857143	8.571428571
S0904822	0	73.24845996	0	NT East	10	10	0	0	11	1	0	0	11	1	4	4	2	2	12	12	10	10	0	11	10	10	0	11	23.75	50	23.75	50
S0904832	0	54.86105407	0	KLN East	4	4	0	0	9	1	0	0	9	1	7	8	4	4	10	10	5	5	0	9	5	5	0	9	24.5	27	24.5	27
S0904840	1	13.62080767	1	KLN West	17	17	0	16	7	0	0	16	7	0	3	4	9	9	23	23	18	18	16	23	18	18	16	23	10.26086957	45.65217391	10.26086957	45.65217391
S0904841	1	15.85215606	1	KLN West	44	44	0	31	13	0	0	31	13	0	2	3	43	43	44	44	44	44	31	44	44	44	31	44	10.13636364	60	10.13636364	60
S0904842	0	46.40109514	1	KLN West	8	8	0	2	56	0	0	2	56	0	2	4	43	43	58	58	48	18	2	58	48	18	2	58	19.51724138	18.62068966	19.51724138	18.62068966
S0904843	0	46.74606434	1	KLN West	24	24	0	2	22	0	0	2	22	0	2	2	3	3	24	24	24	24	2	24	24	24	2	24	18.83333333	60	18.83333333	60
S0904850	0	41.62354552	0	NT East	5	6	0	1	6	0	0	1	7	0	4	5	5	6	7	8	5	5	1	7	6	6	1	8	18	42.85714286	18.25	45
S0904861	0	17.98767967	1	NT East	24	24	1	22	1	0	1	22	1	0	3	3	24	24	24	24	24	24	23	24	24	24	23	24	6.333333333	60	6.333333333	60
S0904870	0	25.68104038	0	KLN West	2	2	0	0	2	0	0	0	2	0	1	1	0	0	2	2	2	2	0	2	2	2	0	2	20	60	20	60
S0904872	0	54.62833676	0	KLN West	0	0	1	0	7	0	1	0	7	0	3	5	1	1	8	8	2	2	1	8	2	2	1	8	17.5	7.5	17.5	7.5
S0904892	0	52.89527721	0	HK Island	9	9	0	0	12	8	0	0	12	8	4	4	14	14	20	20	19	19	0	12	19	19	0	12	38	42	38	42
S0904900	0	56.59137577	0	KLN West	5	5	1	1	4	2	1	1	5	2	4	9	3	4	8	9	7	6	2	6	7	6	2	7	27	42.5	26.22222222	37.77777778
S0904921	0	61.59616701	0	HK Island	1	1	0	0	4	1	0	0	4	1	3	4	1	1	5	5	3	3	0	4	3	3	0	4	29	24	29	24
S0904922	0	70.28884326	0	HK Island	1	1	0	0	3	1	0	0	3	1	2	3	1	1	4	4	3	3	0	3	3	3	0	3	31.25	30	31.25	30
S0904932	0	52.73648186	0	KLN East	3	3	0	0	3	1	0	0	3	1	2	2	2	2	4	4	3	3	0	3	3	3	0	3	31.25	45	31.25	45
S0904933	0	59.10472279	0	KLN East	5	5	0	0	5	0	0	0	5	0	2	2	2	2	5	5	5	5	0	5	5	5	0	5	20	60	20	60
S0904951	0	59.07460643	0	KLN West	13	13	0	0	17	1	0	0	17	1	3	4	12	12	18	18	17	17	0	17	17	17	0	17	22.5	50	22.5	50
S0904960	0	19.44421629	0	NT West	2	2	0	0	2	0	0	0	2	0	1	1	0	0	2	2	2	2	0	2	2	2	0	2	20	60	20	60
S0904970	0	27.93976728	0	KLN West	3	3	0	1	3	0	0	1	3	0	2	2	3	3	4	4	4	4	1	4	4	4	1	4	16.5	52.5	16.5	52.5
S0904983	0	50.71594798	1	HK Island	3	3	0	4	12	0	0	5	12	0	3	3	1	1	16	17	13	13	4	16	13	13	5	17	16.5	30	15.88235294	28.23529412
S0904990	0	75.16769336	0	NT West	0	0	0	0	6	12	0	0	6	12	3	4	1	1	18	18	15	15	0	6	15	15	0	6	50	25	50	25
S0905001	0	63.39219713	0	NT West	10	10	1	0	14	0	1	0	14	0	6	6	2	2	15	15	10	10	1	15	10	10	1	15	18.66666667	40	18.66666667	40
S0905020	0	20.22724162	0	KLN East	4	4	0	0	8	0	0	0	8	0	4	4	6	6	8	8	6	4	0	8	6	4	0	8	20	32.5	20	32.5
S0905030	0	37.69746749	0	NT East	12	12	0	1	11	0	0	1	11	0	2	2	0	0	12	12	12	12	1	12	12	12	1	12	18.83333333	60	18.83333333	60
S0905031	0	58.04791239	0	NT East	6	6	0	1	10	0	0	1	10	0	4	4	1	1	11	11	6	6	1	11	6	6	1	11	18.72727273	32.72727273	18.72727273	32.72727273
S0905032	0	65.50581793	0	NT East	6	6	0	1	11	3	0	1	11	4	5	8	7	7	15	16	9	6	1	12	9	6	1	12	28.06666667	26	30.375	24.375
S0905042	0	54.87200548	0	NT West	7	7	0	0	8	2	0	0	8	2	3	3	0	0	10	10	9	7	0	8	9	7	0	8	29	48.88888889	29	48.88888889
S0905070	0	79.01984942	0	HK Island	0	0	0	0	3	3	0	0	3	3	4	4	0	0	6	6	3	0	0	3	3	0	0	3	42.5	5	42.5	5
S0905080	0	44.23545517	0	KLN West	1	1	0	0	2	0	0	0	2	0	1	1	1	1	2	2	2	2	0	2	2	2	0	2	20	45	20	45
S0905081	0	56.30937714	0	KLN West	2	2	0	0	5	0	0	0	5	0	4	4	2	2	5	5	2	2	0	5	2	2	0	5	20	24	20	24
S0905090	0	16.82409309	1	NT East	17	17	0	14	3	0	0	14	3	0	2	2	17	17	17	17	17	17	14	17	17	17	14	17	8.470588235	60	8.470588235	60
S0905091	0	21.19644079	1	NT East	6	6	0	2	7	0	0	2	7	0	4	7	1	1	9	9	6	6	2	9	6	6	2	9	16.88888889	40	16.88888889	40
S0905092	0	49.31690623	1	NT East	67	67	0	1	46	20	0	1	46	20	2	4	47	47	67	67	67	67	1	47	67	67	1	47	33.2238806	60	33.2238806	60
S0905102	0	50.37371663	0	NT East	21	21	0	14	7	0	0	14	7	0	3	8	17	18	22	22	21	21	14	21	21	21	14	21	10.66666667	60	10.66666667	60
S0905114	0	54.76796715	1	HK Island	3	3	0	1	25	0	0	1	25	0	5	7	16	16	26	26	3	3	1	26	3	3	1	26	19.46153846	11.25	19.46153846	11.25
S0905121	0	51.37029432	0	NT West	42	42	0	0	14	30	0	0	14	30	3	5	26	26	44	44	42	42	0	14	42	42	0	14	50.68181818	57.27272727	50.68181818	57.27272727
S0905132	1	39.15674196	1	KLN West	1	1	1	1	13	0	1	1	13	0	4	4	4	4	15	15	13	13	2	15	13	13	2	15	17.73333333	28	17.73333333	28
S0905133	0	51.9890486	1	KLN West	3	3	1	1	20	0	1	1	20	0	4	4	4	4	22	22	3	3	2	22	3	3	2	22	18.45454545	8.181818182	18.45454545	8.181818182
S0905140	0	32.08213552	0	KLN West	39	39	0	3	33	3	0	3	33	3	1	2	0	0	39	39	39	39	3	36	39	39	3	36	22.38461538	60	22.38461538	60
S0905153	0	43.03353867	1	NT East	3	3	0	2	2	0	0	2	2	0	2	2	3	3	4	4	3	3	2	4	3	3	2	4	13	45	13	45
S0905160	0	69.11704312	0	KLN East	4	4	0	0	1	4	0	0	1	4	3	3	0	0	5	5	4	4	0	1	4	4	0	1	56	48	56	48
S0905180	0	10.64202601	1	NT West	0	0	0	3	2	1	0	3	2	1	2	2	0	0	6	6	2	1	3	5	2	1	3	5	20.5	6.666666667	20.5	6.666666667
S0905181	0	43.60848734	1	NT West	2	2	0	1	2	1	0	1	2	1	1	1	2	2	4	4	4	3	1	3	4	3	1	3	27.75	40	27.75	40
S0905190	0	27.49623546	0	NT West	30	30	15	0	19	1	15	0	19	1	2	3	28	28	35	35	35	30	15	34	35	30	15	34	12.71428571	52.85714286	12.71428571	52.85714286
S0905203	0	63.38945927	1	NT East	1	1	0	1	4	0	0	1	4	0	3	4	0	0	5	5	4	2	1	5	4	2	1	5	17.2	22	17.2	22
S0905223	0	59.74537988	1	KLN West	5	5	0	0	5	0	0	0	5	0	3	3	2	2	5	5	5	5	0	5	5	5	0	5	20	60	20	60
S0905224	0	61.68925394	1	KLN West	1	1	0	1	4	0	0	1	4	0	1	1	2	2	5	5	5	3	1	5	5	3	1	5	17.2	28	17.2	28
S0905230	0	47.73990418	0	NT East	16	16	0	0	14	2	0	0	14	2	3	5	4	4	16	16	16	16	0	14	16	16	0	14	25.625	60	25.625	60
S0905231	0	54.9596167	0	NT East	305	305	0	280	26	2	0	280	26	2	4	6	23	23	308	308	308	305	280	306	308	305	280	306	7.564935065	59.51298701	7.564935065	59.51298701
S0905240	0	62.47227926	0	KLN East	1	1	0	0	9	2	0	0	9	2	6	11	0	1	12	12	6	3	0	9	6	3	0	9	28.18181818	13.63636364	28.18181818	13.63636364
S0905250	0	8.124137931	1	NT West	13	13	0	10	3	1	0	10	3	1	3	5	10	11	14	14	14	13	10	13	14	13	10	13	13.21428571	56.42857143	13.21428571	56.42857143
S0905251	0	33.34702259	1	NT West	3	3	0	1	13	1	0	1	13	1	7	9	6	6	15	15	3	3	1	14	3	3	1	14	22.06666667	12	22.06666667	12
S0905260	0	15.48528405	1	NT East	6	7	0	4	2	0	0	5	2	0	2	2	0	0	6	7	6	6	4	6	7	7	5	7	10.66666667	60	10	60
S0905261	0	20.73100616	1	NT East	8	8	0	7	1	0	0	7	1	0	2	2	3	3	8	8	8	8	7	8	8	8	7	8	7.75	60	7.75	60
S0905262	0	51.137577	1	NT East	4	4	0	1	3	0	0	1	3	0	2	2	0	0	4	4	4	4	1	4	4	4	1	4	16.5	60	16.5	60
S0905280	0	35.38672142	0	KLN East	11	11	0	0	411	2	0	0	411	2	4	6	11	11	413	413	13	13	0	411	13	13	0	411	20.21791768	1.743341404	20.21791768	1.743341404
S0905281	0	45.3744011	0	KLN East	2	2	0	0	5	2	0	0	5	2	4	6	0	0	7	7	5	4	0	5	5	4	0	5	32.85714286	27.14285714	32.85714286	27.14285714
S0905290	0	32.1724846	0	KLN East	3	3	0	0	6	1	0	0	6	1	4	6	0	0	7	7	4	4	0	6	4	4	0	6	26.42857143	30	26.42857143	30
S0905291	0	56.62422998	0	KLN East	4	4	0	0	4	3	0	0	4	3	6	7	0	0	7	7	5	5	0	4	5	5	0	4	39.28571429	38.57142857	39.28571429	38.57142857
S0905300	0	10.78986995	1	HK Island	3	3	0	11	4	0	0	11	4	0	2	3	2	2	15	15	15	15	11	15	15	15	11	15	9.733333333	36	9.733333333	36
S0905302	0	47.09924709	1	HK Island	3	3	0	3	11	0	0	3	11	0	3	3	10	10	14	14	13	13	3	14	13	13	3	14	17	34.28571429	17	34.28571429
S0905312	0	46.74606434	1	NT East	4	4	0	2	3	1	0	2	3	1	2	2	4	4	6	6	4	4	2	5	4	4	2	5	22.83333333	40	22.83333333	40
S0905313	0	50.82819986	1	NT East	0	0	0	0	19	1	0	0	19	1	6	8	0	0	20	20	8	7	0	19	8	7	0	19	22.25	11	22.25	11
S0905332	0	26.47227926	1	KLN East	2	2	1	0	1	0	1	0	1	0	1	1	1	1	2	2	2	2	1	2	2	2	1	2	10	60	10	60
S0905360	1	5.927446954	1	NT East	33	33	0	25	9	0	0	25	9	0	2	4	27	27	34	34	34	33	25	34	34	33	25	34	9.705882353	58.52941176	9.705882353	58.52941176
S0905361	0	45.75496235	1	NT East	3	3	0	1	5	0	0	1	5	0	3	3	3	3	6	6	4	4	1	6	4	4	1	6	17.66666667	35	17.66666667	35
S0905362	0	50.7816564	1	NT East	6	6	0	1	7	0	0	2	7	0	3	3	2	3	8	9	7	6	1	8	8	6	2	9	18.25	46.25	16.88888889	42.22222222
S0905380	1	11.87405886	1	NT West	8	8	1	6	1	0	1	6	1	0	3	3	8	8	8	8	8	8	7	8	8	8	7	8	7	60	7	60
S0905382	1	43.92060233	1	NT West	7	7	0	2	6	1	0	2	6	1	3	3	3	9	9	9	7	7	2	8	7	7	2	8	21.88888889	46.66666667	21.88888889	46.66666667
S0905390	0	17.66735113	1	HK Island	13	13	0	8	7	0	0	8	7	0	3	3	3	3	15	15	15	13	8	15	15	13	8	15	12.53333333	53.33333333	12.53333333	53.33333333
S0905392	0	46.92950034	1	HK Island	1	1	0	1	7	0	0	1	7	0	4	4	5	5	8	8	5	3	1	8	5	3	1	8	18.25	17.5	18.25	17.5
S0905400	0	68.14510609	0	HK Island	2	2	0	0	0	2	0	0	0	2	2	3	1	1	2	2	2	2	0	0	2	2	0	0	65	60	65	60
S0905401	0	71.75633128	0	HK Island	4	4	0	0	3	1	0	0	3	1	2	2	4	4	4	4	4	4	0	3	4	4	0	3	31.25	60	31.25	60
S0905420	0	54.81998631	0	NT East	25	25	0	0	25	0	0	0	25	0	3	4	0	0	25	25	25	25	0	25	25	25	0	25	20	60	20	60
S0905430	0	19.6440794	0	KLN East	5	5	0	3	7	0	0	3	7	0	2	3	5	5	10	10	10	10	3	10	10	10	3	10	15.8	45	15.8	45
S0905433	0	23.07734428	0	KLN East	5	5	0	0	10	0	0	0	10	0	3	3	8	8	10	10	8	7	0	10	8	7	0	10	20	37	20	37
S0905440	0	41.68377823	0	NT East	5	5	0	0	3	2	0	0	3	2	1	1	1	1	5	5	5	5	0	3	5	5	0	3	38	60	38	60
S0905441	0	43.55646817	0	NT East	17	17	0	4	14	2	0	4	14	2	4	8	6	6	20	20	17	17	4	18	17	17	4	18	21.7	51	21.7	51
S0905450	1	20.72553046	0	NT East	18	18	0	0	18	0	0	0	18	0	2	4	0	0	18	18	18	18	0	18	18	18	0	18	20	60	20	60
S0905451	1	20.72553046	0	NT East	18	18	0	2	26	0	0	2	26	0	4	8	2	3	29	29	28	28	2	28	28	28	2	28	19	49.28571429	19	49.28571429
S0905452	1	25.60164271	0	NT East	45	45	0	0	45	0	0	0	45	0	3	3	9	9	45	45	45	45	0	45	45	45	0	45	20	60	20	60
S0905453	0	56.15058179	0	NT East	21	22	0	2	29	0	0	2	30	0	4	8	10	10	31	32	30	30	2	31	31	31	2	32	19.09677419	51	19.125	51.29032258
S0905480	0	15.24161533	1	HK Island	16	16	0	17	5	0	0	17	5	0	3	5	18	18	22	22	16	16	17	22	16	16	17	22	9.181818182	43.63636364	9.181818182	43.63636364
S0905481	0	22.52977413	1	HK Island	6	6	0	2	4	0	0	2	4	0	2	2	6	6	6	6	6	6	2	6	6	6	2	6	15.33333333	60	15.33333333	60
S0905482	0	50.64476386	1	HK Island	1	1	0	1	5	0	0	1	5	0	3	3	0	0	6	6	1	1	1	6	1	1	1	6	17.66666667	10	17.66666667	10
S0905491	0	21.73853525	1	NT East	41	41	0	1	38	2	0	1	38	2	2	2	37	37	41	41	41	41	1	39	41	41	1	39	21.85365854	60	21.85365854	60
S0905513	0	47.58384668	1	NT East	2	2	0	2	2	0	0	2	2	0	1	1	1	1	4	4	4	2	2	4	4	2	2	4	13	35	13	35
S0905531	0	47.58110883	0	NT West	0	0	0	1	11	0	0	1	11	0	3	5	1	1	12	12	0	0	1	12	0	0	1	12	18.83333333	0	18.83333333	0
S0905532	0	52.57494867	0	NT West	11	11	0	0	13	0	0	0	13	0	2	4	6	6	13	13	11	11	0	13	11	11	0	13	20	50.76923077	20	50.76923077
S0905543	0	44.86516085	1	KLN West	4	4	0	1	6	0	0	1	6	0	7	8	2	2	7	7	6	4	1	7	6	4	1	7	18	37.14285714	18	37.14285714
S0905551	0	57.80971937	0	KLN West	8	8	0	0	6	3	0	0	6	3	2	4	1	1	9	9	8	8	0	6	8	8	0	6	35	53.33333333	35	53.33333333
S0905563	1	34.54893908	1	NT East	3	3	1	0	7	0	1	0	7	0	3	3	2	2	8	8	8	8	1	8	8	8	1	8	17.5	41.25	17.5	41.25
S0905570	1	17.31143053	1	NT East	12	12	0	10	7	0	0	10	7	0	3	4	5	5	17	17	15	15	10	17	15	15	10	17	11.76470588	47.64705882	11.76470588	47.64705882
S0905572	0	48.23545517	1	NT East	5	5	0	1	8	0	0	1	9	0	3	3	0	0	9	10	5	5	1	9	5	5	1	10	18.44444444	33.33333333	18.6	30
S0905582	0	45.62628337	1	NT West	16	16	0	7	7	2	0	7	7	2	1	1	5	5	16	16	16	16	7	14	16	16	7	14	19.5	60	19.5	60
S0905590	0	24.35318275	0	NT East	27	27	0	0	27	0	0	0	27	0	2	2	27	27	27	27	27	27	0	27	27	27	0	27	20	60	20	60
S0905603	1	46.21218344	1	NT West	7	7	0	2	9	0	0	2	9	0	5	5	9	9	11	11	9	7	2	11	9	7	2	11	17.45454545	40	17.45454545	40
S0905610	1	10.49144422	1	NT West	12	12	0	10	2	0	0	10	2	0	2	4	11	11	12	12	12	12	10	12	12	12	10	12	8.333333333	60	8.333333333	60
S0905611	0	14.53251198	1	NT West	3	3	0	1	2	0	0	1	2	0	1	1	0	0	3	3	3	3	1	3	3	3	1	3	15.33333333	60	15.33333333	60
S0905612	0	32.32306639	1	NT West	9	12	0	3	2	0	0	5	2	0	2	2	3	5	9	12	9	9	3	5	12	12	5	7	11.6	60	10	60
S0905613	0	38.03696099	1	NT West	24	24	0	2	22	0	0	2	22	0	3	3	4	4	24	24	24	24	2	24	24	24	2	24	18.83333333	60	18.83333333	60
S0905642	0	44.6844627	1	NT West	12	12	0	1	14	1	0	1	14	1	3	6	1	1	16	16	14	13	1	15	14	13	1	15	21.9375	47.5	21.9375	47.5
S0905651	0	40.47091034	1	NT West	2	2	0	1	2	0	0	1	2	0	2	2	3	3	3	3	2	2	1	3	2	2	1	3	15.33333333	40	15.33333333	40
S0905660	0	10.21492129	1	KLN West	34	34	0	30	8	0	0	30	8	0	3	4	33	33	38	38	34	34	30	38	34	34	30	38	8.947368421	53.68421053	8.947368421	53.68421053
S0905661	0	43.43052704	1	KLN West	10	10	0	1	11	0	0	1	11	0	2	2	12	12	12	12	12	10	1	12	12	10	1	12	18.83333333	51.66666667	18.83333333	51.66666667
S0905680	0	24.98015058	0	NT East	37	37	0	0	39	0	0	0	39	0	5	5	2	2	39	39	37	37	0	39	37	37	0	39	20	56.92307692	20	56.92307692
S0905692	0	56.10677618	0	KLN East	4	4	0	0	6	0	0	0	6	0	4	6	0	0	6	6	5	5	0	6	5	5	0	6	20	45	20	45
S0905701	0	22.12731006	0	KLN East	29	29	0	0	34	0	0	0	34	0	5	7	9	9	34	34	32	32	0	34	32	32	0	34	20	53.82352941	20	53.82352941
S0905721	0	45.02121834	0	HK Island	3	3	0	0	31	0	0	0	32	0	4	6	1	1	31	32	24	4	0	31	24	4	0	32	20	13.22580645	20	12.8125
S0905722	0	51.84941821	0	HK Island	11	11	0	0	17	0	0	0	17	0	4	5	3	3	17	17	11	11	0	17	11	11	0	17	20	38.82352941	20	38.82352941
S0905730	0	67.55099247	0	KLN West	1	1	0	0	2	5	0	0	2	5	2	3	1	1	7	7	6	6	0	2	6	6	0	2	52.14285714	30	52.14285714	30
S0905751	0	50.75975359	1	HK Island	1	1	0	1	1	0	0	1	1	0	2	2	1	1	2	2	1	1	1	2	1	1	1	2	13	30	13	30
S0905760	0	22.71321013	0	NT East	1	1	0	0	2	0	0	0	2	0	2	2	2	2	2	2	2	2	0	2	2	2	0	2	20	45	20	45
S0905761	0	55.8220397	0	NT East	1	1	0	0	4	1	0	0	4	1	5	5	1	1	5	5	1	1	0	4	1	1	0	4	29	12	29	12
S0905770	1	14.22587269	1	HK Island	5	5	0	3	3	0	0	3	3	0	3	3	5	5	6	6	5	5	3	6	5	5	3	6	13	50	13	50
S0905772	0	43.54551677	1	HK Island	8	8	0	6	14	1	0	6	14	1	5	7	4	4	21	21	8	8	6	20	8	8	6	20	18.14285714	22.85714286	18.14285714	22.85714286
S0905773	0	43.97262149	1	HK Island	8	8	0	1	7	0	0	1	7	0	2	2	0	0	8	8	8	8	1	8	8	8	1	8	18.25	60	18.25	60
S0905790	0	51.2991102	0	NT West	4	5	0	0	4	0	0	0	5	0	1	2	1	1	4	5	4	4	0	4	5	5	0	5	20	60	20	60
S0905791	0	53.94113621	0	NT West	5	6	0	0	6	0	0	0	7	0	2	4	1	1	6	7	5	5	0	6	6	6	0	7	20	50	20	51.42857143
S0905811	0	30.13004791	0	HK Island	12	12	0	0	12	0	0	0	12	0	3	3	11	11	12	12	12	12	0	12	12	12	0	12	20	60	20	60
S0905812	0	56.35318275	0	HK Island	25	25	0	0	26	5	0	0	26	5	4	4	2	2	31	31	27	26	0	26	27	26	0	26	27.25806452	49.67741935	27.25806452	49.67741935
S0905820	0	10.85010267	1	KLN West	35	35	0	33	10	0	0	33	10	0	4	6	14	14	43	43	42	42	33	43	42	42	33	43	9.255813953	53.72093023	9.255813953	53.72093023
S0905821	0	35.59206023	1	KLN West	12	12	0	1	11	0	0	1	11	0	2	2	12	12	12	12	12	12	1	12	12	12	1	12	18.83333333	60	18.83333333	60
S0905822	0	55.69609856	1	KLN West	2	2	0	1	15	0	0	1	15	0	3	4	2	2	16	16	12	2	1	16	12	2	1	16	19.125	13.75	19.125	13.75
S0905840	0	53.20465435	0	NT East	39	39	3	4	7	2	3	4	7	2	6	9	21	21	44	44	41	39	7	14	41	39	7	14	18.375	53.63636364	18.375	53.63636364
S0905850	0	62.36550308	0	KLN East	1	1	0	1	3	1	0	2	3	1	3	3	1	2	5	6	3	3	1	4	4	4	2	5	26.2	24	22.83333333	25
S0905861	0	52.45995893	1	NT West	2	2	0	1	3	2	0	1	3	2	3	4	2	2	6	6	5	4	1	4	5	4	1	4	32.66666667	31.66666667	32.66666667	31.66666667
S0905872	0	35.37850787	1	NT West	62	62	0	1	61	0	0	1	61	0	2	2	2	2	62	62	62	62	1	62	62	62	1	62	19.77419355	60	19.77419355	60
S0905880	0	54.11362081	0	KLN East	1	1	0	0	143	0	0	0	143	0	4	4	1	79	143	143	81	81	0	143	81	81	0	143	20	17.2027972	20	17.2027972
S0905902	0	40.58042437	0	NT West	34	34	0	0	34	0	0	0	34	0	3	3	1	1	34	34	34	34	0	34	34	34	0	34	20	60	20	60
